# Supplementary material for: Plasmin Cascade Mediates Thrombotic Events in SARS-CoV-2 Infection via Complement and Platelet-Activating Systems
Source: IEEE Open J Eng Med Biol. 2020 Aug 6;1:220–7. doi: 10.1109/OJEMB.2020.3014798 (PMC8527892; doi:10.1109/OJEMB.2020.3014798)
Supplement: Supplementary file 2 [file supp2-3014798.xlsx]

## Sheet: CoV-2_DEGs
The following table provides the list of differentially regulated genes identified withing the CoV-2 dataset at a a adj.p.value threshold <0.05
	logFC	AveExpr	t	P.Value	adj.P.Val	B
SAA2	2.40517	4.96991	21.4069	9.98023e-12	1.20232e-07	17.0243
CCL20	3.12766	4.21205	18.7466	5.56726e-11	3.35344e-07	15.1457
TNFAIP3	1.6057	7.2027	16.8276	2.22966e-10	6.09763e-07	14.3165
S100A8	1.88293	6.70754	16.5477	2.76288e-10	6.09763e-07	14.1041
INHBA	1.8119	6.23234	16.4256	3.03692e-10	6.09763e-07	14.0077
IL36G	2.7386	3.77883	16.8294	2.22667e-10	6.09763e-07	13.8518
SAA1	2.23376	7.54959	16.1412	3.79505e-10	6.53129e-07	13.7835
TNIP1	1.25491	8.31039	15.4183	6.79719e-10	8.37352e-07	13.185
CXCL1	1.41486	6.90483	15.3244	7.34496e-10	8.37352e-07	13.1248
C3	1.5041	8.69552	15.3312	7.30362e-10	8.37352e-07	13.109
KRT6B	1.53779	7.50939	15.276	7.64578e-10	8.37352e-07	13.0759
ICAM1	1.88317	6.84833	15.0019	9.61699e-10	9.14052e-07	12.8567
CFB	1.84786	5.59953	14.9719	9.86359e-10	9.14052e-07	12.839
SOD2	1.51704	7.02919	14.067	2.16514e-09	1.8631e-06	12.0306
C15orf48	1.23111	5.941	13.632	3.21067e-09	2.41743e-06	11.6596
S100A9	1.09643	9.74219	13.6612	3.12576e-09	2.41743e-06	11.6137
IRF9	1.2446	5.53309	13.2637	4.52135e-09	3.20404e-06	11.3262
HBEGF	1.28971	6.06809	13.1308	5.1261e-09	3.4162e-06	11.1842
LIF	1.29786	6.04022	13.0784	5.38788e-09	3.4162e-06	11.1349
MX1	2.62282	4.48349	12.9909	5.8571e-09	3.52802e-06	11.0511
ZC3H12A	1.66093	5.78807	12.8559	6.66927e-09	3.82594e-06	10.9314
RHCG	1.34658	6.20057	12.7368	7.48668e-09	4.09964e-06	10.7959
SPRR2D	2.97449	4.09544	12.6004	8.55513e-09	4.48103e-06	10.635
SLC6A14	1.21001	6.82832	12.4288	1.01376e-08	5.08867e-06	10.4604
IFI27	3.04602	3.9086	12.2069	1.26631e-08	6.04178e-06	10.2395
IL1B	1.06004	8.26502	12.1779	1.30395e-08	6.04178e-06	10.1616
IL32	1.22782	5.87741	11.6483	2.2512e-08	1.00445e-05	9.68991
SPRR2A	1.70868	5.00236	11.2824	3.32309e-08	1.42976e-05	9.34527
BIRC3	1.63793	4.09811	11.1176	3.97373e-08	1.65074e-05	9.18602
TNFAIP2	1.52573	5.57468	10.9652	4.6975e-08	1.853e-05	8.96249
PLAT	1.39618	4.89049	10.9147	4.96782e-08	1.87023e-05	8.94254
PGLYRP4	2.01219	2.63865	10.9517	4.76824e-08	1.853e-05	8.82591
OAS2	1.28259	5.49451	10.8394	5.40116e-08	1.91376e-05	8.82125
IRAK2	1.60735	3.62554	10.7591	5.90852e-08	2.03371e-05	8.7868
IL6	2.99168	2.4424	10.871	5.2144e-08	1.90357e-05	8.59847
PDZK1IP1	2.46677	2.84897	10.6339	6.80385e-08	2.2153e-05	8.52461
OAS3	1.33054	6.03947	10.535	7.61238e-08	2.41332e-05	8.43496
OAS1	1.7239	3.65167	10.4233	8.65129e-08	2.67236e-05	8.41704
CXCL5	3.62205	2.01496	10.6432	6.7324e-08	2.2153e-05	8.10823
HEPHL1	1.30882	3.96679	10.0167	1.39132e-07	4.19029e-05	7.95014
SERPINA3	1.46508	7.11811	9.97512	1.46173e-07	4.295e-05	7.70036
MAFF	1.1304	4.95422	9.84869	1.70049e-07	4.65586e-05	7.68951
NFKB2	0.956802	6.38485	9.91197	1.57618e-07	4.41586e-05	7.65712
IER3	0.939482	8.48155	9.93013	1.54231e-07	4.41586e-05	7.59747
CXCL2	1.42075	5.29714	9.54206	2.46986e-07	6.33072e-05	7.28577
NFKBIA	0.888797	7.36026	9.63867	2.19368e-07	5.87273e-05	7.26283
NFKBIZ	0.90036	6.35088	9.24202	3.59073e-07	9.01199e-05	6.80724
SPRR2E	3.47088	0.935218	9.60366	2.28975e-07	5.99667e-05	6.6449
XAF1	2.734	2.24808	8.87598	5.73942e-07	0.000138286	6.44462
MMP9	2.19805	4.13113	8.73301	6.91999e-07	0.000160317	6.35593
BPGM	0.944597	5.85973	8.81063	6.25001e-07	0.000147635	6.27451
CXCL3	2.33998	3.11069	8.46598	9.87276e-07	0.000216249	6.03632
KRT15	-0.941502	9.54849	-8.71827	7.05566e-07	0.000160377	5.99452
IL1A	1.07685	7.18668	8.64638	7.75888e-07	0.000173095	5.95939
C1QTNF1	1.7908	2.78273	8.34653	1.16037e-06	0.000245246	5.87497
CSF3	4.86111	0.771469	8.97256	5.06446e-07	0.000124513	5.85883
OLFML2A	-0.970581	4.87301	-8.39518	1.08627e-06	0.000233683	5.79282
BCL2A1	2.33698	1.84378	8.23225	1.35639e-06	0.000281732	5.60687
IFI6	2.70808	3.38926	8.03554	1.78077e-06	0.000357549	5.45964
IFITM1	1.65445	2.86944	7.96437	1.96729e-06	0.000388523	5.36656
CSF2	3.03879	1.11717	8.21075	1.39704e-06	0.000285257	5.35844
MXRA5	-0.932451	5.68047	-7.8317	2.37259e-06	0.000461009	4.90458
PI3	1.89248	2.13906	7.56746	3.46756e-06	0.000623487	4.79938
EFNA1	0.718723	6.56231	7.78961	2.51898e-06	0.000481685	4.76848
IFI44L	2.66798	2.78255	7.47488	3.96871e-06	0.000673395	4.6863
IVL	1.02205	7.22393	7.73221	2.73421e-06	0.000510378	4.64593
SERPINB1	0.72325	7.03385	7.72109	2.77813e-06	0.000510378	4.63651
G0S2	0.82022	7.43965	7.71659	2.79613e-06	0.000510378	4.6107
EDN1	1.05963	4.14994	7.40606	4.39075e-06	0.000715069	4.45707
IFI44	0.881401	4.32896	7.41754	4.31719e-06	0.000715069	4.44811
S100P	0.688324	5.6414	7.49896	3.83143e-06	0.000668945	4.41646
TFCP2L1	-0.6355	6.60536	-7.55364	3.5379e-06	0.00062678	4.40959
TGM1	0.786938	5.89079	7.47625	3.96077e-06	0.000673395	4.35804
MYLK	-1.57329	2.59296	-7.24565	5.56994e-06	0.000843626	4.35295
PDGFB	1.01838	3.99384	7.32296	4.96459e-06	0.000776732	4.34919
THBD	-0.994463	4.83261	-7.3602	4.69819e-06	0.000754655	4.29392
TSC22D3	-0.71883	5.58781	-7.40581	4.39239e-06	0.000715069	4.27508
VNN1	1.88362	1.59841	7.10139	6.91817e-06	0.00100413	4.10665
XDH	0.730765	5.64815	7.21971	5.79014e-06	0.000861157	3.98918
GPNMB	-0.813474	7.20573	-7.26652	5.39921e-06	0.000833901	3.93516
IFITM10	-1.51573	3.63626	-7.01054	7.94101e-06	0.00112547	3.9147
MX2	2.4789	1.71647	6.9555	8.63761e-06	0.00119606	3.90127
S100A7	4.04457	-1.36704	7.33106	4.90532e-06	0.000776732	3.88316
TUBA1C	0.661227	8.00655	7.24178	5.60223e-06	0.000843626	3.86504
PLSCR1	0.862889	4.98011	7.05827	7.38505e-06	0.00105914	3.81656
METTL7A	-1.05024	3.39301	-6.86108	9.98702e-06	0.00133682	3.70275
CLCA2	-0.553574	8.18826	-7.13617	6.56424e-06	0.000964384	3.69517
PARP12	0.776527	4.67423	6.92697	9.02366e-06	0.00122144	3.64788
COL8A1	0.657359	5.64687	6.96387	8.52762e-06	0.00119456	3.58754
STC1	0.738835	5.6848	6.93111	8.9666e-06	0.00122144	3.53283
SOCS3	1.02784	3.73243	6.73346	1.21748e-05	0.0015439	3.47326
VTCN1	-1.11889	3.66711	-6.65588	1.37476e-05	0.00172518	3.34648
ADRB2	0.682582	5.43361	6.77717	1.13734e-05	0.0014906	3.31466
PARP9	0.666718	5.97471	6.77643	1.13866e-05	0.0014906	3.25324
NEDD9	0.624259	6.0428	6.74801	1.19017e-05	0.00152532	3.2002
TNF	1.80979	1.13429	6.41939	2.00103e-05	0.00234043	3.08457
PLAU	0.54038	9.58777	6.76966	1.15071e-05	0.0014906	3.08101
RHOV	0.663707	5.24108	6.60931	1.47934e-05	0.00183299	3.06559
MMP1	0.762628	5.20601	6.58935	1.5267e-05	0.00185779	3.03936
ITGB3	1.19919	2.65352	6.3692	2.16909e-05	0.00248867	3.01767
TNFSF14	1.93004	0.994133	6.33649	2.28657e-05	0.00257442	2.94388
KYNU	0.833055	6.51139	6.60429	1.4911e-05	0.00183299	2.92671
VNN3	2.49144	-0.321974	6.48309	1.80724e-05	0.00215562	2.8975
SLPI	0.578497	6.93324	6.51869	1.70764e-05	0.00205719	2.7521
DRAM1	0.675062	5.36764	6.40032	2.06319e-05	0.00238992	2.70732
MAP7D2	-1.43252	1.85487	-6.10623	3.32861e-05	0.00354865	2.64065
TGM2	0.713225	7.91946	6.42805	1.97345e-05	0.0023308	2.5566
MYEOV	1.32353	2.23338	6.02208	3.82519e-05	0.00390526	2.4923
KRT24	1.80936	1.0803	5.99332	4.01228e-05	0.004028	2.4446
ITGA5	0.508655	8.53352	6.35242	2.22854e-05	0.00253276	2.41286
DUSP4	0.636261	6.66913	6.2857	2.48245e-05	0.00276908	2.38222
FOSL1	0.590325	6.44194	6.27501	2.52589e-05	0.00279169	2.38196
CYP27B1	1.19821	2.65955	5.97042	4.16812e-05	0.00411585	2.37207
CXCL14	-1.45141	2.72139	-5.97192	4.15772e-05	0.00411585	2.35842
MAF	-0.851014	5.73212	-6.20352	2.8377e-05	0.0030523	2.32942
IFITM3	0.774299	7.2507	6.23934	2.67668e-05	0.00290504	2.26862
NID1	-1.32377	2.40918	-5.89677	4.71394e-05	0.00450705	2.26392
TUBA1A	0.556022	8.88631	6.26395	2.57167e-05	0.00281644	2.25676
RND1	1.47306	1.86209	5.83456	5.23326e-05	0.00474023	2.20915
PLAUR	0.691658	5.47991	6.08657	3.43821e-05	0.00363335	2.16581
EPHA4	-0.83071	3.5731	-5.91798	4.54947e-05	0.0043846	2.14291
PROS1	-0.683158	4.59337	-6.00359	3.94438e-05	0.0039931	2.13537
PCDH7	-0.64503	5.11391	-6.02394	3.81341e-05	0.00390526	2.09736
FEZ1	0.638079	6.21135	6.04976	3.65376e-05	0.00382755	2.02093
ADAM8	1.00833	3.79407	5.83867	5.19721e-05	0.00474023	1.98998
GJB2	0.480743	7.5144	6.04147	3.70425e-05	0.00384699	1.91668
HMGN2P46	3.20626	-1.23165	5.79312	5.61238e-05	0.0049715	1.91221
IFIH1	0.663264	4.4445	5.83933	5.19143e-05	0.00474023	1.88236
PPARGC1A	-1.02503	2.43006	-5.65225	7.1311e-05	0.00576566	1.8512
ALOX15B	0.556984	6.70122	5.95926	4.24638e-05	0.00415904	1.82207
PBX1	-0.651629	4.60347	-5.81983	5.36483e-05	0.00478742	1.81843
KCTD11	0.446278	8.21242	5.94941	4.31674e-05	0.00419385	1.73313
ATG9B	-1.17586	2.20407	-5.55627	8.40833e-05	0.00633094	1.71309
BMP2	0.77711	4.11848	5.70673	6.49816e-05	0.00539319	1.70597
SLC25A37	0.629236	4.96945	5.78102	5.72841e-05	0.00497735	1.70477
ZBED2	0.608362	6.19022	5.8618	4.99887e-05	0.00466337	1.69823
STON1	-1.53161	1.02187	-5.495	9.34696e-05	0.00687235	1.66536
CDC42EP2	0.746806	4.67839	5.72052	6.34741e-05	0.00532512	1.64284
RAB15	-0.758109	3.67502	-5.62803	7.43292e-05	0.00589108	1.62805
STAT1	0.514127	6.99944	5.85783	5.03228e-05	0.00466337	1.62545
CPA4	-0.504919	7.65457	-5.87471	4.89158e-05	0.00464007	1.62203
CES1P1	3.15183	-1.28144	5.58476	8.00585e-05	0.00622236	1.61103
PRDM1	0.699347	4.12369	5.64384	7.2344e-05	0.00577171	1.59351
ASS1	0.500535	6.75592	5.82532	5.31539e-05	0.00477869	1.58487
KRT23	0.598694	6.05327	5.77952	5.74294e-05	0.00497735	1.56831
BST2	1.37039	1.90175	5.442	0.000102475	0.00739229	1.55696
NFKB1	0.499942	6.27856	5.78506	5.68938e-05	0.00497735	1.55438
IRF7	1.52515	1.81807	5.43362	0.000103979	0.00745613	1.5509
CSTB	0.665771	9.78029	5.85851	5.02657e-05	0.00466337	1.54229
SLITRK6	-0.618208	5.71834	-5.73662	6.17615e-05	0.00527689	1.52517
MAP3K8	1.02847	2.30955	5.44393	0.000102131	0.00739229	1.52039
DUSP10	-0.558607	6.02175	-5.71887	6.36522e-05	0.00532512	1.46085
IKBKE	0.696925	4.63132	5.579	8.08563e-05	0.00624407	1.40104
KRT4	1.03286	4.62881	5.56029	8.35019e-05	0.00632671	1.37532
CD109	-0.454543	8.8505	-5.74098	6.13061e-05	0.00527539	1.3548
RHOF	0.757551	4.95722	5.57243	8.17751e-05	0.00627481	1.34329
VEGFA	0.437705	7.90412	5.72065	6.34603e-05	0.00532512	1.34265
EHD1	0.627034	6.0903	5.646	7.20773e-05	0.00577171	1.33019
NANOS1	-1.56136	1.14354	-5.28935	0.000133843	0.00921377	1.3295
VAV3	-0.651278	4.91008	-5.56082	8.34256e-05	0.00632671	1.31975
TUBB3	0.658835	7.74257	5.7033	6.53612e-05	0.00539319	1.31872
ENDOD1	-0.47663	6.85299	-5.67472	6.86252e-05	0.00560391	1.31203
TRIML2	1.44257	1.65854	5.27153	0.000138109	0.009295	1.28442
FGF1	-0.855765	3.54004	-5.40103	0.000110054	0.00778289	1.2521
PRSS23	-0.465806	8.49941	-5.67284	6.88452e-05	0.00560391	1.24216
OTUB2	0.644558	5.25377	5.51541	9.02274e-05	0.00670969	1.19901
TCN1	-0.738573	3.89031	-5.39885	0.000110474	0.00778289	1.19088
SERPINB2	0.681981	8.07924	5.59326	7.88984e-05	0.00617201	1.11182
KRT17	0.460503	11.5453	5.60912	7.67778e-05	0.00604538	1.06548
WWC1	0.491892	6.1647	5.49378	9.3668e-05	0.00687235	1.05004
TNC	0.543313	7.75871	5.54898	8.51452e-05	0.00637108	1.04357
GBP5	2.03168	0.762568	5.1171	0.000181601	0.0113648	1.04017
TYMP	0.995473	4.69026	5.37361	0.000115452	0.00803962	1.03526
IRF2BPL	-0.752215	3.6338	-5.27547	0.000137154	0.00928253	1.01317
GULP1	-0.884246	3.51001	-5.2441	0.000144958	0.00964814	0.978247
AQP3	-0.502711	7.25497	-5.49096	9.41262e-05	0.00687235	0.96125
IL6R	-0.616536	5.60357	-5.38736	0.000112712	0.00789443	0.918101
ZNF488	-1.13864	1.72973	-5.03928	0.000208716	0.0126352	0.870834
EPSTI1	1.09675	2.76129	5.09111	0.000190223	0.0117519	0.846603
SAMHD1	0.801864	3.83439	5.18896	0.000159815	0.0103001	0.837355
BCL3	0.737953	4.70891	5.25866	0.000141279	0.00945549	0.817899
CXCL16	0.516667	6.21557	5.34663	0.000121035	0.00837995	0.78048
HDGF	0.400628	9.41544	5.41337	0.000107711	0.00767805	0.759107
MN1	-0.614013	4.32864	-5.19527	0.000158038	0.0102913	0.754006
EFCAB7	-0.762881	3.54881	-5.11565	0.00018207	0.0113648	0.739933
MRGPRX3	1.75946	0.681546	4.91312	0.00026198	0.0150289	0.702196
LRMP	-0.891824	2.78766	-5.01064	0.000219727	0.0130397	0.679971
LTB	1.49995	0.819703	4.89709	0.000269696	0.0153982	0.677288
ADAM32	-1.85503	-0.679134	-4.93972	0.00024968	0.0145309	0.667838
HCAR3	0.587108	5.11325	5.20751	0.000154648	0.0101253	0.664415
CTSH	-0.549264	6.60661	-5.27844	0.000136438	0.00928253	0.619845
POU2F2	0.732249	3.56085	5.03386	0.000210756	0.0126949	0.601871
TCF4	-0.577817	4.78635	-5.13889	0.000174684	0.0110179	0.579053
CXCL6	1.75816	0.857613	4.82796	0.000305782	0.0167443	0.560654
SAMD4A	0.492478	5.73287	5.18872	0.000159883	0.0103001	0.546728
BLNK	-0.642647	3.73471	-5.02259	0.000215063	0.012826	0.538896
F3	0.405819	9.87724	5.286	0.000134633	0.00921549	0.518314
CDH10	-1.02554	2.01563	-4.85354	0.000291878	0.0162039	0.510965
DEK	-0.431653	6.49265	-5.21085	0.000153735	0.0101204	0.50533
NEURL1B	0.480602	5.69184	5.14713	0.000172143	0.0109472	0.475575
FDPS	0.47933	8.48022	5.23116	0.000148309	0.00981691	0.447061
ALDH3A1	-0.664136	5.93664	-5.14546	0.000172654	0.0109472	0.440772
STAT5A	1.13032	2.11201	4.8006	0.000321414	0.0170576	0.419539
S100A12	1.2677	1.86334	4.7507	0.0003521	0.0182332	0.360224
FAM167A	1.15447	1.73475	4.74392	0.000356501	0.0182691	0.360065
LCN2	0.702719	8.84131	5.16196	0.000167663	0.0107438	0.312646
PTPRZ1	-0.693414	3.34897	-4.8465	0.000295637	0.0163373	0.284175
SESN3	-0.740724	6.51505	-5.08097	0.000193701	0.0119057	0.267223
DTX2	0.771909	6.5244	5.0687	0.000198	0.012047	0.247341
TNFRSF10A	0.479067	5.25193	4.98507	0.00023007	0.0135865	0.235411
ADD3	-0.465203	6.79685	-5.06915	0.000197839	0.012047	0.221603
P2RY6	1.21072	1.62733	4.65526	0.000419552	0.0210598	0.214244
ANGPTL4	0.525921	8.3185	5.10093	0.000186917	0.0116071	0.212041
IL7R	0.886653	2.98076	4.7587	0.000346985	0.0180958	0.204543
SPRR1A	0.756219	4.02492	4.86162	0.000287626	0.01611	0.204201
RBM20	-1.56176	0.465069	-4.57544	0.000486196	0.0236177	0.134125
NCCRP1	0.546866	5.44162	4.93236	0.000253023	0.0146546	0.112977
IFIT3	0.782606	4.65716	4.85928	0.000288849	0.01611	0.0954143
PDK4	-1.71918	0.898329	-4.55546	0.000504535	0.0240229	0.0883558
LY6D	-0.71126	4.21158	-4.79088	0.000327166	0.0172421	0.0323761
ALDH1A3	0.399013	10.0728	5.02398	0.000214527	0.012826	0.0323098
SPTLC3	-0.619483	3.87193	-4.74751	0.000354161	0.0182332	0.00948809
CCDC14	-0.46296	5.41768	-4.87803	0.000279181	0.0158646	0.00867181
BID	0.537317	4.68415	4.81435	0.000313459	0.0168582	0.0028424
RPL9	-0.435177	9.8604	-4.97629	0.000233738	0.0137358	-0.0517765
PDCD4	-0.408723	8.39315	-4.94981	0.000245173	0.0143379	-0.0693521
DTX3L	0.422453	5.9496	4.86554	0.000285582	0.0160766	-0.0759482
PADI3	-0.613806	4.97786	-4.7899	0.000327753	0.0172421	-0.0930866
RAB30	-0.727998	3.21664	-4.61782	0.000449546	0.0221048	-0.114256
FAM83A	0.37399	9.11704	4.92231	0.000257663	0.014852	-0.136521
CRCT1	1.01853	2.95046	4.55336	0.000506501	0.0240229	-0.166998
IDI1	0.403716	7.41231	4.87369	0.000281386	0.0159148	-0.177027
IFIT1	0.913819	3.75864	4.62399	0.000444458	0.0219442	-0.184251
PTAFR	0.398915	7.09077	4.8413	0.000298449	0.0164174	-0.220554
TP53INP1	-0.559086	5.91896	-4.76148	0.000345222	0.0180821	-0.270235
CDCP1	0.36774	8.27274	4.82093	0.00030972	0.0168072	-0.307783
LDLR	0.389527	8.95071	4.82155	0.000309372	0.0168072	-0.32172
FXYD5	0.415146	9.25043	4.8162	0.0003124	0.0168582	-0.337707
SH3RF2	0.427508	5.69964	4.70507	0.000382824	0.0193776	-0.346645
TUBA4A	0.427286	9.13321	4.80626	0.000318116	0.0170327	-0.354054
SGPP2	0.772996	2.77474	4.43206	0.000634804	0.0284293	-0.364729
MGC12916	1.42083	0.447775	4.27342	0.000854978	0.035517	-0.383435
SOX6	-0.855018	2.52642	-4.39999	0.00067403	0.0298531	-0.391005
FLNB	0.374775	10.5537	4.801	0.000321178	0.0170576	-0.394695
HELZ2	1.03117	3.74314	4.50072	0.000558522	0.0257797	-0.407098
FAT4	-0.54726	4.3067	-4.55679	0.000503287	0.0240229	-0.423835
MCOLN3	-0.607266	3.95264	-4.52182	0.00053704	0.0250764	-0.426795
TLR2	1.0097	3.02976	4.40276	0.000670553	0.0298087	-0.453643
TUBB4B	0.415099	8.71265	4.74846	0.00035355	0.0182332	-0.45434
TUBA1B	0.458508	8.91311	4.74179	0.00035789	0.0182691	-0.470955
FKBP5	-0.445914	7.42126	-4.71743	0.000374239	0.019023	-0.471311
DBP	-0.71854	2.79767	-4.38058	0.000698992	0.0303999	-0.47886
RFTN1	0.477483	5.09401	4.58836	0.000474706	0.023153	-0.48358
HYI	0.507095	4.78112	4.5615	0.00049891	0.0240229	-0.486794
TRAF3	0.48405	5.41209	4.60579	0.000459647	0.0225096	-0.495057
CREG2	-0.925984	2.55693	-4.33344	0.00076364	0.032727	-0.521837
HSD11B1	0.508411	6.4384	4.65282	0.000421443	0.0210669	-0.525161
FOXO1	-0.537277	4.66595	-4.5285	0.00053042	0.0250587	-0.536873
KRT75	1.21671	1.18451	4.20631	0.00097051	0.0384596	-0.547008
SLC26A2	-0.498903	4.72576	-4.52463	0.00053424	0.0250764	-0.554165
NRCAM	0.937651	2.00618	4.25631	0.00088302	0.0359383	-0.557745
PRKACB	-0.636529	3.46175	-4.39245	0.000683619	0.0300568	-0.581888
FAT2	-0.373586	8.91946	-4.68087	0.000400228	0.0201738	-0.585965
USB1	0.407064	6.62608	4.62893	0.000440422	0.0218344	-0.587576
ANKAR	-1.70955	-0.349215	-4.1419	0.00109654	0.0426129	-0.607228
ZSWIM4	0.551688	5.04429	4.51497	0.000543919	0.0252996	-0.614251
HAS3	0.369505	7.28088	4.63532	0.000435262	0.0216678	-0.619176
SLC43A3	0.485001	4.7302	4.46328	0.000598863	0.0272245	-0.665239
SYTL5	-0.736225	2.58328	-4.24841	0.000896274	0.0363549	-0.686896
ETS1	0.495355	6.6435	4.57025	0.000490889	0.02375	-0.699382
CD86	-0.958097	1.55522	-4.14987	0.00108007	0.0422454	-0.702509
TAP1	0.411356	5.58835	4.50353	0.000555611	0.025744	-0.71368
NT5DC3	-0.490859	4.9866	-4.45801	0.00060478	0.0273902	-0.72077
EXTL2	-0.783338	2.57033	-4.22292	0.000940491	0.0376415	-0.73195
NR1D2	-0.558697	4.51582	-4.39743	0.000677272	0.0298868	-0.760677
SMTN	0.603727	6.59766	4.52242	0.000536437	0.0250764	-0.785338
LGI3	-1.69424	-0.386199	-4.03637	0.00134047	0.0487876	-0.785733
KCNMA1	-0.463952	5.02977	-4.42666	0.000641235	0.028611	-0.786898
ANXA3	0.438868	8.46056	4.55813	0.000502042	0.0240229	-0.809103
CALML3	-0.897007	5.50781	-4.44651	0.000617895	0.0278793	-0.813114
CENPA	-0.964433	1.45969	-4.07205	0.00125232	0.0471151	-0.83325
PTGS2	0.533455	4.87798	4.38098	0.000698471	0.0303999	-0.843533
PRODH	-1.42412	0.947238	-4.0225	0.00137643	0.0493506	-0.861882
SERPINB13	-0.699251	6.37161	-4.47124	0.000590048	0.0269254	-0.864499
LCA5	-0.58882	3.79629	-4.26317	0.000871653	0.0358389	-0.888434
PDE5A	-0.740268	3.09855	-4.16685	0.00104584	0.0413091	-0.939003
NCF2	0.509603	4.97414	4.336	0.000759969	0.032727	-0.945235
PRSS3	0.757702	3.04964	4.14344	0.00109334	0.0426129	-0.960022
B4GALT1	0.336527	9.56267	4.47851	0.000582109	0.0266641	-0.983977
DST	-0.398272	10.4464	-4.48883	0.000571021	0.0262561	-0.984179
CYP4F3	-1.05076	2.20995	-4.05151	0.00130232	0.0479077	-0.985473
WNT7A	0.519935	5.25363	4.32985	0.000768802	0.032727	-0.997203
NR2F2	-0.423045	7.4151	-4.43815	0.000627615	0.0282122	-1.00163
CDC25B	0.474088	4.79551	4.28288	0.000839866	0.0350505	-1.01967
TLCD1	0.67039	3.74953	4.16495	0.0010496	0.0413221	-1.05525
OSBP2	0.64478	3.17708	4.10299	0.00118068	0.0452681	-1.06187
SPARC	-0.413369	6.32557	-4.36057	0.00072571	0.0314483	-1.07371
FAM129A	-0.454849	5.22363	-4.28226	0.00084084	0.0350505	-1.09101
NRP1	-0.385771	6.36427	-4.33139	0.000766594	0.032727	-1.13347
SEMA7A	0.499381	5.53706	4.25869	0.00087906	0.0358984	-1.17355
RELB	0.833151	3.13819	4.0322	0.00135117	0.0488148	-1.18245
MTUS1	-0.414298	6.57156	-4.30668	0.000803052	0.0340647	-1.1992
LAMB3	0.366431	11.0754	4.38073	0.000698789	0.0303999	-1.20478
DTD2	-0.611178	3.53047	-4.07075	0.00125541	0.0471151	-1.20563
CDA	0.499081	6.11022	4.27094	0.000858976	0.0355604	-1.22051
EGFL6	-0.587676	3.5483	-4.05924	0.00128326	0.0477109	-1.23089
SMAD3	0.3522	8.16815	4.33266	0.000764761	0.032727	-1.23268
HK2	0.347998	7.10536	4.29393	0.000822556	0.0347696	-1.26141
CKAP2	-0.412146	6.5319	-4.25924	0.000878149	0.0358984	-1.28705
SLC11A2	0.425666	5.67466	4.20779	0.000967808	0.0384596	-1.29054
C1S	0.819027	3.52466	4.01581	0.00139413	0.0497005	-1.29161
GCLC	-0.365183	7.27515	-4.2831	0.000839511	0.0350505	-1.29238
EXPH5	-0.573933	3.7417	-4.03135	0.00135338	0.0488148	-1.32142
EPHA2	0.471571	7.60564	4.26321	0.000871593	0.0358389	-1.34547
ACTN1	0.478296	9.57864	4.28811	0.000831632	0.0350303	-1.34968
LXN	-0.524397	4.22366	-4.05599	0.00129123	0.0477161	-1.36333
PRELID1	0.462254	7.11258	4.23216	0.00092421	0.037221	-1.38011
GABRP	0.466816	4.252	4.04702	0.00131351	0.0480969	-1.38042
PPP1R15A	0.367071	7.41027	4.23227	0.000924022	0.037221	-1.39649
GBP6	-0.381268	6.99817	-4.21582	0.000953211	0.0380243	-1.40588
UBE2L6	0.412557	5.81528	4.15083	0.00107811	0.0422454	-1.41849
ZCCHC10	-0.512668	4.06114	-4.01107	0.00140682	0.049994	-1.41973
FLRT3	-0.471666	5.59014	-4.12123	0.00114044	0.0438943	-1.45099
TUBB	0.379509	9.91346	4.23063	0.000926896	0.037221	-1.46799
STAP2	0.427643	5.14609	4.06668	0.0012652	0.0473248	-1.48924
CTDSPL	-0.377833	6.45541	-4.13948	0.00110159	0.0426716	-1.51152
SERPINB8	0.396692	5.49559	4.06516	0.00126886	0.0473248	-1.54254
GPSM2	-0.51466	4.91883	-4.0157	0.00139444	0.0497005	-1.55851
ACSL1	-0.333321	6.73861	-4.12637	0.00112937	0.0436073	-1.56063
MICAL2	0.424833	5.78953	4.05766	0.00128713	0.0477109	-1.59511
TIMP3	-0.344804	7.80167	-4.10167	0.00118365	0.0452681	-1.66596
NAMPT	0.415745	7.79926	4.09059	0.00120886	0.0460025	-1.68725
ERRFI1	0.37191	7.42859	4.0802	0.00123303	0.0467116	-1.69144
TFPI2	0.339238	6.59818	4.05068	0.00130437	0.0479077	-1.69476
IFNGR1	0.407159	6.51457	4.02633	0.00136641	0.0491376	-1.73403
CD82	0.43084	7.0643	4.03925	0.00133312	0.048667	-1.75051
ANXA1	0.347672	10.4668	4.08989	0.00121049	0.0460025	-1.75303
MTSS1	0.310778	7.10598	4.03433	0.00134571	0.0488148	-1.76339
LAMC2	0.304567	12.9139	4.07506	0.00124515	0.047023	-1.82832

## Sheet: Lung_DEGs
The following table provides the list of differentially regulated genes identified withing the lung dataset (using only one COVID-lung and two normal biopsies as control) at a a adj.p.value threshold <0.05
	logFC	logCPM	PValue	FDR
SMTN	-14.3675	6.58299	2.97914e-09	2.01112e-07
ITGB3	-13.7918	6.04556	3.34265e-08	1.70828e-06
CD82	-13.4635	5.7401	9.39024e-08	4.28585e-06
PRELID1	-13.4347	5.71263	1.05812e-07	4.6965e-06
NR1D2	-12.4526	4.81581	4.08334e-06	9.73163e-05
KRT17	-12.341	4.7169	6.30874e-06	0.000137279
ENDOD1	-12.1296	4.51588	1.00933e-05	0.000197698
STAP2	-11.838	4.26017	3.16836e-05	0.00049768
DUSP10	-11.5115	3.96518	7.57269e-05	0.000956571
KCTD11	-11.4266	3.88343	0.00010425	0.0012382
DTX2	-11.2555	3.73139	0.000196082	0.00194794
PDE5A	-11.2481	3.71191	0.000200077	0.00197411
EPHA4	-11.1429	3.6284	0.000201396	0.0019804
STON1	-11.1317	3.60601	0.000205828	0.00201307
FGF1	-10.9315	3.437	0.000431093	0.00355101
ZBED2	-10.7368	3.24513	0.000561376	0.00423703
RAB15	-10.6659	3.18927	0.000723325	0.00509628
TUBB3	-10.5657	3.09038	0.00103103	0.0066449
TNFRSF10A	-10.5237	3.064	0.00120232	0.00747024
FAT4	-10.5042	3.0339	0.0012799	0.00781509
KRT15	-10.432	2.98758	0.00160091	0.00914425
ATG9B	-10.4072	2.93473	0.0017091	0.00957019
FAM167A	-10.363	2.91807	0.00136129	0.00815229
NT5DC3	-10.3074	2.85854	0.00162157	0.00922957
KRT4	-10.1764	2.73052	0.00251891	0.0127464
TFCP2L1	-10.044	2.62198	0.00387984	0.0174828
PRODH	-9.97979	2.54672	0.00476866	0.0202553
S100A7	-9.94221	2.54451	0.00331083	0.0155261
EXPH5	-9.86793	2.46679	0.0043207	0.0188604
LRMP	-9.83484	2.41527	0.00473337	0.0201408
HMGN2P46	-9.83467	2.44224	0.00473337	0.0201408
TLCD1	-9.49363	2.12164	0.00839831	0.0312244
CXCL14	-9.43231	2.0245	0.00939378	0.0338724
SOX6	-9.3754	1.96779	0.011153	0.0386058
S100A12	7.60669	10.5052	2.68799e-21	3.25113e-18
TCN1	7.50741	2.13903	1.53411e-17	5.30146e-15
CYP4F3	7.33785	0.895933	6.85024e-15	1.40034e-12
IFI6	7.31313	12.2605	2.75656e-20	2.22271e-17
IFIT1	7.14251	10.1429	1.3716e-19	7.96298e-17
OAS1	6.99211	9.77466	5.11024e-19	2.85269e-16
BCL2A1	6.87414	11.4356	1.14851e-18	5.95336e-16
OAS3	6.82428	10.7834	1.87802e-18	8.79275e-16
IFIT3	6.46865	10.8432	3.52686e-17	1.06644e-14
OAS2	6.08233	10.4307	8.97003e-16	2.20663e-13
MX2	6.06803	9.28454	1.16313e-15	2.81361e-13
TUBA4A	-6.06326	6.03995	8.60169e-07	2.69062e-05
MMP1	-5.80013	10.0351	9.21043e-09	5.32591e-07
GBP5	5.77178	8.30812	1.47505e-14	2.93272e-12
S100A8	5.68828	12.063	2.32819e-14	4.50551e-12
CDA	5.4276	6.30464	4.46488e-13	6.89396e-11
CSF2	-5.35638	6.31643	1.76233e-06	4.93441e-05
IFI44L	5.2958	8.86392	6.42819e-13	9.42411e-11
PTPRZ1	5.28039	-0.212375	1.90845e-07	7.58882e-06
TNF	5.16696	6.38049	2.84862e-12	3.53375e-10
MGC12916	5.09679	1.65139	4.5299e-10	3.73562e-08
MX1	5.0571	9.74337	3.99375e-12	4.75125e-10
EPSTI1	5.05587	8.49234	4.60038e-12	5.41077e-10
STC1	-5.01056	9.19283	2.59002e-07	9.78946e-06
IFITM1	5.00124	11.2269	6.09526e-12	7.02116e-10
SPRR2D	4.89623	-0.673532	5.32752e-05	0.000718621
C15orf48	4.68653	9.10831	7.56423e-11	7.03765e-09
SPRR2E	4.66562	-1.29927	0.00076269	0.00532709
CXCL6	4.6578	3.14838	1.09916e-09	8.27567e-08
ERRFI1	-4.64826	8.11991	1.66447e-06	4.70919e-05
TUBB4B	-4.6126	7.82968	2.21906e-06	5.98652e-05
SAA2	4.59104	2.51151	4.45799e-09	2.86298e-07
ALDH3A1	4.48333	4.69917	1.46799e-09	1.06532e-07
S100A9	4.32925	11.7452	1.13283e-09	8.43175e-08
IL1A	4.28043	8.0915	1.89695e-09	1.31106e-07
TNFSF14	4.23998	5.02499	5.9424e-09	3.64633e-07
IFITM3	4.18757	13.1363	3.2693e-09	2.19445e-07
S100P	4.18705	6.54846	4.98432e-09	3.13528e-07
RND1	-4.1478	7.52219	1.35647e-05	0.000249914
ACSL1	4.09355	9.18228	6.91595e-09	4.13079e-07
SGPP2	4.04185	2.93851	1.19386e-07	5.15703e-06
STAT1	4.02801	9.38596	1.11311e-08	6.33554e-07
MXRA5	3.99134	4.71614	4.31392e-08	2.13694e-06
VNN3	3.91761	2.50455	4.78804e-07	1.66253e-05
IL1B	3.82839	11.65	4.58341e-08	2.23985e-06
SERPINB2	-3.77198	6.89364	6.95118e-05	0.000885771
LCN2	3.76071	7.35839	9.03539e-08	4.14999e-06
STAT5A	-3.68973	6.47192	0.000122017	0.00141257
KRT23	3.66525	1.74959	9.89545e-06	0.000194875
SAA1	3.64818	3.74025	7.36533e-07	2.40767e-05
UBE2L6	3.60656	8.74474	2.34033e-07	9.00996e-06
IFI44	3.59195	8.02899	2.69358e-07	1.01281e-05
XAF1	3.55048	8.38857	3.51399e-07	1.27505e-05
TFPI2	-3.53384	8.14991	8.86448e-05	0.00108514
PARP9	3.52026	7.78085	4.59375e-07	1.60304e-05
HCAR3	3.46061	6.3555	8.58926e-07	2.69062e-05
GABRP	3.4557	0.0450858	0.00250177	0.0127147
CXCL16	3.44831	8.45565	7.05014e-07	2.32558e-05
IFIH1	3.44521	7.69233	7.68889e-07	2.45807e-05
TUBA1A	-3.35087	7.11253	0.000245859	0.0022845
IRF9	3.32911	8.58577	1.56079e-06	4.4686e-05
MAFF	-3.27682	7.39412	0.000278407	0.00253183
TUBA1C	-3.12614	8.18774	0.0003712	0.0031804
SOD2	3.12229	13.2423	5.65504e-06	0.000125693
BCL3	3.11382	8.65454	6.3589e-06	0.000137957
TLR2	3.05621	6.86335	1.07734e-05	0.000207381
SERPINA3	-3.01981	6.99359	0.000752797	0.00526559
IFITM10	2.99389	2.14071	0.000238873	0.00224547
NAMPT	2.93799	11.4925	1.8211e-05	0.00032116
FDPS	-2.88987	5.74621	0.00223698	0.0117042
ZC3H12A	2.83915	8.64115	3.50741e-05	0.000540983
IRF7	2.82432	6.13752	4.94146e-05	0.000681105
ADAM8	2.7691	5.47316	8.06799e-05	0.00100428
IER3	-2.64853	10.1095	0.00164448	0.00935264
USB1	2.63188	6.70275	0.000138763	0.00156003
GPNMB	2.62821	7.13177	0.000133607	0.00151026
TSC22D3	-2.61704	8.0087	0.00218639	0.0114851
NEURL1B	-2.60994	5.49453	0.00544066	0.0224591
PDK4	-2.55117	6.80678	0.00349551	0.0161882
SERPINB8	2.53337	6.83456	0.000234436	0.00220948
CD86	2.5316	4.37936	0.000427196	0.00353899
NCF2	2.51191	7.0033	0.000260409	0.00239669
EPHA2	-2.49412	6.43195	0.00475405	0.020211
METTL7A	-2.48711	5.17764	0.0090881	0.0331669
DST	-2.43605	6.55105	0.00535653	0.0222821
FAM129A	2.43341	6.82962	0.000406355	0.0034131
TAP1	-2.39362	6.99121	0.00538956	0.0223689
INHBA	-2.33503	5.86789	0.0092789	0.0337698
PI3	2.31316	8.80896	0.000679123	0.00485078
C1QTNF1	-2.25758	7.22558	0.00780761	0.0297621
THBD	-2.22237	7.32355	0.00857468	0.0317601
CFB	2.22229	6.99164	0.00119159	0.00743858
DTX3L	2.19261	7.03749	0.00137694	0.00821747
ETS1	-2.18261	8.97569	0.00815871	0.0307333
VAV3	2.16653	2.78067	0.00660568	0.0262247
C1S	2.13762	8.65127	0.00166504	0.00941795
PRKACB	2.10154	4.17144	0.00386422	0.0174828
LIF	-2.09903	10.0386	0.0102388	0.0362276
SLPI	2.06347	7.50235	0.00250095	0.0127147
ZSWIM4	1.98435	5.66321	0.00437058	0.0190323
TIMP3	-1.98273	9.63367	0.0148554	0.048153
CSTB	1.91346	9.19905	0.00474841	0.0201929
PARP12	1.87353	6.66895	0.00634085	0.02543
ANXA3	1.77304	7.1824	0.00942633	0.0339404
HELZ2	1.76367	5.00746	0.0128211	0.043153
KYNU	1.72945	5.17111	0.0140874	0.0461014
PLAUR	1.72698	9.42862	0.0106859	0.0373543
ACTN1	1.67822	8.72835	0.0132304	0.04423
G0S2	1.67289	9.94991	0.0132998	0.04423
CLEC3B	-16.2121	8.35619	1.55841e-12	2.11391e-10
RRAD	-15.5504	7.71377	2.67267e-11	2.75114e-09
EGFL7	-14.6143	6.81502	1.04476e-09	7.93912e-08
PHLDB1	-14.293	6.51194	4.07705e-09	2.67757e-07
ARRDC2	-14.2829	6.50205	4.25397e-09	2.74409e-07
CA4	-14.223	6.44469	5.44216e-09	3.37554e-07
COX4I2	-14.1999	6.423	6.00436e-09	3.64633e-07
MAP3K6	-14.1861	6.41006	6.37783e-09	3.84099e-07
GAS6	-14.1183	6.34681	8.5108e-09	4.98088e-07
CCDC85B	-14.0646	6.29723	1.0672e-08	6.12229e-07
S100A13	-14.0505	6.28429	1.13267e-08	6.42172e-07
PLXNA2	-14.0151	6.25211	1.31331e-08	7.35959e-07
MFN2	-13.9984	6.23635	1.41118e-08	7.84744e-07
LIMS2	-13.9761	6.21311	1.53892e-08	8.46056e-07
DOCK6	-13.9196	6.16169	1.96021e-08	1.05764e-06
GPIHBP1	-13.8829	6.12573	2.27025e-08	1.21141e-06
TCF25	-13.8794	6.12439	2.3215e-08	1.23422e-06
CYP3A5	-13.8478	6.09773	2.63862e-08	1.39262e-06
ARHGEF15	-13.7995	6.04942	3.23889e-08	1.67293e-06
THOC6	-13.7159	5.97453	3.27222e-08	1.68415e-06
PBXIP1	-13.7131	5.96851	3.31339e-08	1.69931e-06
PER1	-13.6722	5.9309	3.94089e-08	1.97917e-06
RANGAP1	-13.6603	5.92216	4.13203e-08	2.05466e-06
LMOD1	-13.5618	5.82694	6.20266e-08	2.9746e-06
UCK2	-13.5614	5.83071	6.26018e-08	2.98882e-06
GAK	-13.5603	5.82815	6.28917e-08	2.99282e-06
DAPK3	-13.5446	5.81507	6.71187e-08	3.18353e-06
WISP2	-13.4777	5.74922	8.81038e-08	4.08543e-06
NISCH	-13.4295	5.70665	1.07963e-07	4.77737e-06
NOTCH4	-13.4257	5.70151	1.09058e-07	4.79655e-06
KCNK3	-13.4164	5.6926	1.13566e-07	4.96476e-06
NDUFB7	-13.3878	5.66712	1.28447e-07	5.51563e-06
S100A2	-13.3521	5.63914	1.47969e-07	6.27958e-06
MEPCE	-13.3514	5.63565	1.49547e-07	6.32804e-06
SEMA3F	-13.3408	5.62493	1.56057e-07	6.56482e-06
TNXB	-13.3336	5.61617	1.59436e-07	6.64956e-06
MYO15B	-13.3163	5.60068	1.71946e-07	7.0498e-06
SLC25A44	-13.3062	5.59375	1.79605e-07	7.28154e-06
ARAP3	-13.3004	5.58723	1.84593e-07	7.42157e-06
PPP1R14B	-13.2927	5.58299	1.89742e-07	7.56572e-06
GRPEL2	-13.2907	5.58192	1.91849e-07	7.6079e-06
TBCD	-13.2518	5.54234	2.25654e-07	8.78054e-06
GRASP	-13.2475	5.53733	2.2823e-07	8.85701e-06
MAFG	-13.2364	5.53113	2.4025e-07	9.20051e-06
AIP	-13.2292	5.52214	2.47245e-07	9.39402e-06
KLF11	-13.1964	5.492	2.82625e-07	1.05995e-05
FHOD1	-13.1951	5.49332	2.84291e-07	1.06346e-05
BAP1	-13.1938	5.48966	2.8597e-07	1.06425e-05
KCTD20	-13.1868	5.48475	2.94535e-07	1.09212e-05
ATG4B	-13.1836	5.4809	2.98044e-07	1.10071e-05
STK38	-13.1735	5.47162	3.10713e-07	1.1417e-05
ACTR1B	-13.1618	5.46047	3.25965e-07	1.19471e-05
PIK3R1	-13.158	5.45675	3.31907e-07	1.21038e-05
MGAT5	-13.1455	5.44744	3.48377e-07	1.26725e-05
GUCD1	-13.133	5.4339	3.6805e-07	1.32883e-05
GPR146	-13.112	5.41182	3.96321e-07	1.4203e-05
TPRG1L	-13.1101	5.41288	4.03777e-07	1.43991e-05
TCERG1	-13.0987	5.40418	4.21816e-07	1.49878e-05
FBXW5	-13.0923	5.39662	4.32544e-07	1.5312e-05
MOB2	-13.0631	5.36908	4.88026e-07	1.6905e-05
RAPGEF3	-13.0608	5.36605	4.91167e-07	1.6933e-05
PIK3IP1	-13.0598	5.36783	4.94333e-07	1.70018e-05
C1QBP	-13.0523	5.36127	5.10517e-07	1.74756e-05
PRDM2	-13.0483	5.35819	5.20523e-07	1.77344e-05
INPP5A	-13.0423	5.34913	5.30757e-07	1.80408e-05
HIF3A	-13.0301	5.33667	5.55557e-07	1.87957e-05
TXNDC11	-13.0191	5.33097	5.85562e-07	1.97189e-05
NOC2L	-12.9952	5.30842	6.4704e-07	2.15393e-05
ITIH5	-12.9885	5.29831	6.55791e-07	2.17807e-05
SFRP2	-12.9731	5.2839	6.96904e-07	2.30407e-05
VPS13C	-12.9703	5.28735	7.16131e-07	2.3569e-05
EDC4	-12.9588	5.2749	7.51279e-07	2.44598e-05
CCNT1	-12.9543	5.27162	7.61686e-07	2.45669e-05
FZD4	-12.954	5.26872	7.61686e-07	2.45669e-05
PPP1R13B	-12.9522	5.26936	7.66953e-07	2.4573e-05
ZC3H7B	-12.9441	5.26151	7.93925e-07	2.52698e-05
TRAK1	-12.9323	5.25104	8.33558e-07	2.63006e-05
ALS2CL	-12.9128	5.2317	9.00569e-07	2.78696e-05
SLC25A4	-12.8971	5.21792	9.60073e-07	2.92742e-05
LMBR1L	-12.8837	5.20546	1.01682e-06	3.05552e-05
PYCR2	-12.8809	5.20365	1.03161e-06	3.09355e-05
RNMT	-12.8696	5.19576	7.59546e-07	2.45669e-05
MOAP1	-12.8681	5.19248	7.65116e-07	2.4573e-05
CBX7	-12.864	5.18526	7.70733e-07	2.45855e-05
XAB2	-12.8492	5.17449	8.23498e-07	2.60966e-05
RXRB	-12.8442	5.16921	8.4201e-07	2.64522e-05
GAL	-12.8438	5.17395	8.35786e-07	2.63137e-05
TEAD4	-12.8361	5.16243	8.67447e-07	2.70756e-05
DCHS1	-12.8222	5.14924	9.21045e-07	2.84427e-05
ANGPT2	-12.8202	5.15052	9.28011e-07	2.85969e-05
RRP1	-12.8167	5.1455	9.42128e-07	2.89092e-05
SPNS2	-12.8107	5.13727	9.63772e-07	2.92834e-05
FENDRR	-12.8007	5.12632	9.93535e-07	3.0042e-05
LCN10	-12.7875	5.11634	1.05632e-06	3.16111e-05
STARD10	-12.787	5.11951	1.06448e-06	3.17247e-05
TRIM29	-12.7748	5.11093	1.10643e-06	3.284e-05
MFNG	-12.747	5.07932	1.24427e-06	3.64413e-05
TBX2	-12.7381	5.06932	1.28432e-06	3.7431e-05
TFIP11	-12.6935	5.03338	1.54588e-06	4.44294e-05
INSR	-12.6905	5.02786	1.57141e-06	4.48965e-05
HTT	-12.6845	5.02417	1.61063e-06	4.58366e-05
GATA2	-12.6826	5.02123	1.62395e-06	4.61253e-05
PCID2	-12.6639	5.00713	1.7498e-06	4.92183e-05
C2CD2	-12.6623	5.00542	1.76447e-06	4.93441e-05
SLC25A29	-12.6604	5.00014	1.76447e-06	4.93441e-05
PQLC1	-12.6513	4.99248	1.84e-06	5.09651e-05
ZBTB5	-12.6492	4.99579	1.84e-06	5.09651e-05
MICAL3	-12.649	4.99224	1.85555e-06	5.12979e-05
MAP3K3	-12.6326	4.97641	1.98559e-06	5.43752e-05
BCOR	-12.627	4.97407	2.01974e-06	5.52061e-05
CRY2	-12.6268	4.97198	2.03706e-06	5.53669e-05
MADD	-12.6266	4.97254	2.03706e-06	5.53669e-05
LARP6	-12.6254	4.97231	2.03706e-06	5.53669e-05
DGCR8	-12.6076	4.95401	2.20101e-06	5.94888e-05
RASL12	-12.5995	4.94243	2.23949e-06	6.03043e-05
SDC3	-12.5981	4.94434	2.27876e-06	6.11348e-05
XPO5	-12.5961	4.9461	2.29869e-06	6.15557e-05
SGSM2	-12.5938	4.94044	2.31882e-06	6.19805e-05
MARCH2	-12.5836	4.92881	2.40143e-06	6.37191e-05
ZNF451	-12.5829	4.93348	2.42261e-06	6.39305e-05
ZSWIM8	-12.5798	4.93044	2.44401e-06	6.43781e-05
NT5DC2	-12.5776	4.9239	2.46563e-06	6.48299e-05
SPSB3	-12.5743	4.92117	2.48747e-06	6.52859e-05
PRKAB1	-12.5661	4.91662	2.60009e-06	6.77518e-05
ELK3	-12.565	4.91829	2.60009e-06	6.77518e-05
ZFAND2B	-12.5641	4.91372	2.60009e-06	6.77518e-05
PLEKHM1	-12.5617	4.91452	2.62332e-06	6.82345e-05
FAM118A	-12.5591	4.91233	2.6705e-06	6.92137e-05
VASN	-12.5553	4.9075	2.69446e-06	6.97102e-05
ITPR1	-12.5521	4.9034	2.74313e-06	7.07173e-05
OTUD3	-12.5482	4.90384	2.76785e-06	7.1228e-05
FAM160B2	-12.5464	4.89742	2.79283e-06	7.16168e-05
ABTB1	-12.5419	4.89114	2.84357e-06	7.27893e-05
DTX4	-12.5397	4.89453	2.86934e-06	7.30654e-05
NOD1	-12.5244	4.87524	3.05751e-06	7.69437e-05
PRG2	-12.5194	4.87857	3.11388e-06	7.81918e-05
RSAD1	-12.519	4.87415	3.14252e-06	7.83685e-05
MFAP1	-12.5176	4.87429	3.14252e-06	7.83685e-05
MYO1D	-12.5165	4.87055	3.17146e-06	7.88194e-05
PPP1R3C	-12.5161	4.87525	3.14252e-06	7.83685e-05
ARHGAP10	-12.5109	4.8649	3.23027e-06	8.00071e-05
NAA60	-12.5079	4.86272	3.26015e-06	8.06096e-05
PPP6R2	-12.4972	4.85383	3.41445e-06	8.4138e-05
LRRC15	-12.4963	4.8581	3.38292e-06	8.35029e-05
CDKN2AIP	-12.4916	4.85213	3.47853e-06	8.55717e-05
GIPC1	-12.4864	4.84326	3.57728e-06	8.78521e-05
ENTPD6	-12.4832	4.84217	3.61091e-06	8.85284e-05
PGF	-12.4802	4.84138	3.64492e-06	8.92114e-05
AKAP17A	-12.4733	4.83238	3.74918e-06	9.14548e-05
XPC	-12.4694	4.82904	3.82061e-06	9.23459e-05
CYB5R1	-12.4661	4.82563	3.85692e-06	9.28346e-05
ISYNA1	-12.4627	4.8184	3.89362e-06	9.3563e-05
STARD8	-12.4569	4.81504	4.0062e-06	9.59504e-05
ADCY6	-12.4455	4.80631	4.20232e-06	9.96609e-05
SH3PXD2B	-12.443	4.80583	4.24287e-06	0.000100036
CHID1	-12.442	4.80126	4.24287e-06	0.000100036
ASB1	-12.4417	4.80398	4.24287e-06	0.000100036
SPRED1	-12.4354	4.79764	4.36726e-06	0.000102401
PODN	-12.4184	4.77696	4.62896e-06	0.000107841
CC2D1B	-12.4156	4.78067	4.7202e-06	0.000109614
LGI4	-12.4098	4.76845	4.76661e-06	0.000110515
HMGN3	-12.4091	4.77016	4.81354e-06	0.000111287
ADAMTS2	-12.3958	4.76232	5.10665e-06	0.000116721
CTR9	-12.3945	4.76242	5.15749e-06	0.000117554
SKIV2L	-12.3879	4.75379	5.26094e-06	0.000118937
DAAM2	-12.387	4.75027	5.26094e-06	0.000118937
PKHD1L1	-12.3835	4.74458	5.26094e-06	0.000118937
NFATC4	-12.3797	4.74431	5.42066e-06	0.000121789
F2RL3	-12.3795	4.74489	5.47514e-06	0.000122823
CD320	-12.3792	4.74308	5.42066e-06	0.000121789
EIF4E2	-12.3721	4.74041	5.64245e-06	0.000125605
HYAL1	-12.3697	4.73381	5.64245e-06	0.000125605
NCAPH2	-12.3694	4.73594	5.69953e-06	0.000126102
SLC9A1	-12.3573	4.72861	5.93464e-06	0.000130706
TSPAN18	-12.3554	4.72188	5.99517e-06	0.000131839
NEBL	-12.3539	4.72267	6.05641e-06	0.000132984
DENND2A	-12.3478	4.7129	6.11838e-06	0.000133738
LZTR1	-12.3315	4.7011	6.57334e-06	0.000141761
TMTC1	-12.3261	4.69273	6.64148e-06	0.000142595
PPP1R16B	-12.3207	4.69234	6.92239e-06	0.000147752
ITM2A	-12.3129	4.68227	7.06799e-06	0.0001505
GLT8D1	-12.3122	4.68522	7.14212e-06	0.000151109
TSR1	-12.3032	4.67923	7.36999e-06	0.000154133
ZSCAN18	-12.3025	4.67462	7.36999e-06	0.000154133
SUGP2	-12.3025	4.67692	7.44781e-06	0.000155313
SGSM3	-12.2994	4.67193	7.52659e-06	0.000156506
ALKBH7	-12.2954	4.66692	7.60633e-06	0.000157937
GTF3C5	-12.287	4.66216	7.8515e-06	0.000162322
PACS2	-12.2857	4.65768	7.8515e-06	0.000162322
ATRX	-12.2752	4.65285	8.28078e-06	0.000169756
RNF31	-12.2736	4.64978	8.28078e-06	0.000169756
PRKY	-12.2691	4.64721	8.46006e-06	0.000172943
TMEM45B	-12.2565	4.64075	8.83232e-06	0.00017929
CHFR	-12.2497	4.62902	9.124e-06	0.000183404
ITPA	-12.2491	4.62715	9.124e-06	0.000183404
MMP3	-12.2409	4.62691	9.32466e-06	0.000186416
METTL3	-12.2401	4.62099	9.53046e-06	0.000189227
GCHFR	-12.2375	4.61304	9.53046e-06	0.000189227
RASD2	-12.2356	4.62032	9.63533e-06	0.000191048
LETM1	-12.2311	4.61309	6.85228e-06	0.000146687
MTFR1L	-12.2311	4.61008	6.85228e-06	0.000146687
EXOSC7	-12.2213	4.60397	7.08378e-06	0.0001505
DYRK3	-12.221	4.60713	7.08378e-06	0.0001505
GTPBP6	-12.2195	4.59984	7.16296e-06	0.000151109
ULK3	-12.2188	4.59983	7.16296e-06	0.000151109
NTRK2	-12.2153	4.59153	7.16296e-06	0.000151109
COL4A3BP	-12.2146	4.59923	7.3244e-06	0.000153622
LINC00312	-12.2144	4.59283	7.24316e-06	0.000152579
CTCF	-12.2037	4.58722	7.66013e-06	0.000158827
THAP2	-12.1923	4.57924	7.92366e-06	0.000163358
GNPTG	-12.1888	4.57211	8.10519e-06	0.000166627
TMEM255B	-12.1729	4.55827	8.58051e-06	0.000174912
FUT1	-12.1718	4.55508	8.58051e-06	0.000174912
ACO2	-12.1695	4.556	8.67941e-06	0.00017668
MLXIP	-12.1677	4.55553	8.77963e-06	0.00017847
MPHOSPH10	-12.1653	4.55327	8.8812e-06	0.000179779
C19orf48	-12.1615	4.54684	8.98413e-06	0.000181357
SRGAP2	-12.1612	4.54867	8.98413e-06	0.000181357
MMP12	-12.1604	4.55404	8.8812e-06	0.000179779
SNX11	-12.1597	4.54821	9.08845e-06	0.000183208
SMPD4	-12.1513	4.53933	9.40993e-06	0.000187604
TTC7A	-12.1495	4.53632	9.40993e-06	0.000187604
LDB1	-12.1371	4.52518	9.85931e-06	0.000194427
CCDC130	-12.1322	4.52174	1.00933e-05	0.000197698
SLC39A13	-12.1302	4.52084	1.02127e-05	0.000199767
MBIP	-12.127	4.51896	1.03338e-05	0.000200782
SNAPC1	-12.1246	4.51865	1.03338e-05	0.000200782
PNRC2	-12.1227	4.5163	1.04565e-05	0.000202624
DLL1	-12.1205	4.51164	1.05809e-05	0.000204761
ZNF160	-12.1176	4.51043	1.0707e-05	0.000206377
HARS2	-12.116	4.50696	1.0707e-05	0.000206377
WDR37	-12.1159	4.50814	1.0707e-05	0.000206377
EDC3	-12.1112	4.50241	1.09645e-05	0.000210502
PLEKHA4	-12.1085	4.4997	1.1096e-05	0.000212744
GPD1L	-12.1082	4.49557	1.09645e-05	0.000210502
TAF1	-12.1031	4.4964	1.13644e-05	0.00021703
SULT1A1	-12.1	4.48837	1.13644e-05	0.00021703
DIP2A	-12.0908	4.48555	1.19242e-05	0.000226528
MEIS1	-12.0889	4.48153	1.19242e-05	0.000226528
URB1	-12.088	4.48461	1.20691e-05	0.000228384
MZT2B	-12.0862	4.47798	1.20691e-05	0.000228384
EPB41L1	-12.0835	4.4734	1.20691e-05	0.000228384
DNAJC2	-12.0834	4.4794	1.2216e-05	0.000230718
DCUN1D4	-12.078	4.47409	1.25161e-05	0.000235615
PITPNB	-12.073	4.47232	1.26694e-05	0.000238191
PLLP	-12.0697	4.46107	1.28249e-05	0.000240491
GADD45G	-12.0636	4.45769	1.31424e-05	0.000244551
TMC6	-12.061	4.45597	1.33047e-05	0.000247252
MDC1	-12.0592	4.45573	1.34692e-05	0.000249437
BCAT1	-12.0548	4.45111	1.36361e-05	0.000250524
SEPHS1	-12.0548	4.45036	1.36361e-05	0.000250524
MRPL11	-12.0469	4.44151	1.39771e-05	0.000256465
USP19	-12.0438	4.44024	1.43281e-05	0.000262242
LRRC47	-12.0411	4.43824	1.45074e-05	0.000264856
TMEM150A	-12.0409	4.4377	1.45074e-05	0.000264856
TECPR1	-12.028	4.42316	1.50612e-05	0.000273247
MSL2	-12.0239	4.42489	1.54439e-05	0.000279145
SNX8	-12.0226	4.42255	1.54439e-05	0.000279145
VPS54	-12.0197	4.42016	1.56396e-05	0.000281908
ISOC2	-12.0179	4.41644	1.58381e-05	0.000284497
SESN2	-12.0088	4.41308	1.64513e-05	0.000294419
STARD9	-12.0086	4.40838	1.64513e-05	0.000294419
RGMB	-12.0024	4.40558	1.68754e-05	0.000300896
MRPL55	-11.9989	4.39872	1.68754e-05	0.000300896
CXorf40B	-11.9917	4.39326	1.75356e-05	0.000311139
ATP6V0A2	-11.9879	4.3929	1.77623e-05	0.000314009
KAT5	-11.9873	4.39106	1.77623e-05	0.000314009
ULK1	-11.9868	4.38739	1.77623e-05	0.000314009
GALNT11	-11.9793	4.38171	1.8463e-05	0.000324814
NAB2	-11.9768	4.38313	1.8463e-05	0.000324814
GMPPA	-11.9745	4.37829	1.87036e-05	0.00032746
SHE	-11.972	4.37048	1.87036e-05	0.00032746
FAM110D	-11.9711	4.36894	1.87036e-05	0.00032746
STUB1	-11.9688	4.36989	1.89479e-05	0.000330939
CAMK1	-11.9654	4.36754	1.94477e-05	0.000337233
OSBPL5	-11.9636	4.3684	1.94477e-05	0.000337233
TEX264	-11.9631	4.36583	1.94477e-05	0.000337233
ILVBL	-11.9629	4.36793	1.94477e-05	0.000337233
ICAM2	-11.9624	4.3637	1.94477e-05	0.000337233
PAN2	-11.9615	4.3656	1.97033e-05	0.000340851
VPS53	-11.9615	4.36797	1.97033e-05	0.000340851
RAI2	-11.9546	4.35623	1.99628e-05	0.00034411
DHX29	-11.9543	4.36269	2.02263e-05	0.000347825
UCK1	-11.9525	4.35659	2.02263e-05	0.000347825
SLC27A3	-11.9468	4.35017	2.07655e-05	0.000355181
SEMA6B	-11.9454	4.34782	2.07655e-05	0.000355181
ARHGEF25	-11.9399	4.34169	2.10413e-05	0.000359286
HSPA12B	-11.9392	4.34166	2.13214e-05	0.000363214
HDC	-11.9387	4.35182	2.13214e-05	0.000363214
KHDRBS3	-11.9371	4.34993	2.16058e-05	0.000366871
MLH1	-11.934	4.34389	2.18946e-05	0.000369939
SFTA3	-11.933	4.33739	2.18946e-05	0.000369939
TAZ	-11.9319	4.33645	2.18946e-05	0.000369939
SGCA	-11.9299	4.33346	2.21879e-05	0.000374459
BAALC	-11.9252	4.33444	2.27882e-05	0.000382368
DMAP1	-11.9235	4.32872	2.27882e-05	0.000382368
ZBTB44	-11.9229	4.33189	2.27882e-05	0.000382368
AKAP1	-11.9184	4.32669	2.30954e-05	0.000386183
PTH1R	-11.9169	4.31952	2.30954e-05	0.000386183
MTMR9LP	-11.9162	4.32047	2.30954e-05	0.000386183
STIM2	-11.9144	4.32279	2.37244e-05	0.000394429
NFATC2	-11.913	4.3237	2.37244e-05	0.000394429
CISH	-11.9046	4.31583	2.47055e-05	0.000407936
MEG3	-11.9026	4.31597	2.47055e-05	0.000407936
ASMTL	-11.8994	4.3084	2.50429e-05	0.00041279
B3GAT3	-11.8937	4.30417	2.57339e-05	0.000420138
KCTD5	-11.8935	4.30478	2.57339e-05	0.000420138
PYGO2	-11.8931	4.30487	2.57339e-05	0.000420138
ACP2	-11.8926	4.30626	2.57339e-05	0.000420138
ICAM4	-11.8899	4.30519	2.60877e-05	0.00042537
S1PR2	-11.8806	4.2937	2.68123e-05	0.000434324
NOL8	-11.8784	4.29234	2.71834e-05	0.000439843
ME3	-11.8752	4.28762	2.75604e-05	0.000443471
ATAD3B	-11.8734	4.28559	2.75604e-05	0.000443471
ASAP2	-11.8709	4.2836	2.79434e-05	0.000448641
ZBTB10	-11.8678	4.28746	2.83327e-05	0.000453886
RGS12	-11.8653	4.27868	2.87283e-05	0.000458704
EMC9	-11.864	4.28341	2.87283e-05	0.000458704
DEXI	-11.8589	4.2742	2.91302e-05	0.000464611
KLHL42	-11.8513	4.2662	2.99539e-05	0.000476179
NBAS	-11.8498	4.26836	3.03759e-05	0.00048078
TMEM74B	-11.849	4.258	2.99539e-05	0.000476179
VSIG2	-11.8479	4.265	3.03759e-05	0.00048078
PPTC7	-11.8379	4.25942	3.16836e-05	0.00049768
SLC25A33	-11.8375	4.25507	3.16836e-05	0.00049768
RMDN1	-11.8353	4.24846	3.16836e-05	0.00049768
IQCB1	-11.8317	4.25144	3.25918e-05	0.000508642
MYZAP	-11.8315	4.24914	3.25918e-05	0.000508642
CAB39L	-11.8315	4.24458	3.2134e-05	0.000504208
FAM13B	-11.8298	4.24842	3.25918e-05	0.000508642
INHBB	-11.8202	4.2317	3.35302e-05	0.000522165
GGT5	-11.8193	4.2363	3.40112e-05	0.000526828
KCTD15	-11.8173	4.23114	3.40112e-05	0.000526828
NDNF	-11.8131	4.23324	3.49972e-05	0.000540372
PJA1	-11.8094	4.23135	3.55027e-05	0.000544125
ZNF76	-11.8092	4.22635	3.55027e-05	0.000544125
VSTM4	-11.8052	4.22112	3.60166e-05	0.000551419
ARHGAP4	-11.8013	4.21672	3.65392e-05	0.000555319
ACTL6A	-11.798	4.22178	3.70706e-05	0.000558135
HPS4	-11.7973	4.21744	3.70706e-05	0.000558135
ADM5	-11.7941	4.20864	3.70706e-05	0.000558135
KRT16P2	-11.794	4.2228	3.70706e-05	0.000558135
TMEM88	-11.7935	4.21221	3.76109e-05	0.000562768
DAAM1	-11.7916	4.21315	3.81604e-05	0.000567462
HIP1R	-11.7875	4.20565	3.81604e-05	0.000567462
TRAF5	-11.7848	4.20838	3.87193e-05	0.00057344
LEPR	-11.7843	4.19967	3.87193e-05	0.00057344
RPS6KB2	-11.7826	4.20187	3.92876e-05	0.000581264
PER3	-11.779	4.20358	3.98656e-05	0.000588691
DTX3	-11.7694	4.18739	4.10515e-05	0.00060193
LDLRAP1	-11.7691	4.1913	4.10515e-05	0.00060193
MUM1	-11.7688	4.18859	4.10515e-05	0.00060193
C14orf132	-11.7554	4.17528	4.35482e-05	0.0006258
CALHM2	-11.7499	4.16989	4.41996e-05	0.000629551
NMRAL1	-11.7425	4.16437	4.55365e-05	0.000644797
GRAP	-11.733	4.16003	4.76308e-05	0.000666006
PTK7	-11.7327	4.15874	4.76308e-05	0.000666006
C16orf89	-11.7321	4.15755	4.76308e-05	0.000666006
ZHX3	-11.73	4.15284	4.76308e-05	0.000666006
AGAP6	-11.7296	4.15766	4.83536e-05	0.0006703
CLN3	-11.7266	4.15203	4.83536e-05	0.0006703
ITSN1	-11.7265	4.15482	4.83536e-05	0.0006703
C16orf58	-11.7246	4.15256	4.90891e-05	0.000677261
TMEM141	-11.7244	4.14955	4.90891e-05	0.000677261
SMAD1	-11.7194	4.14864	4.98376e-05	0.000683043
NFRKB	-11.7161	4.14684	5.05993e-05	0.000690746
TGFB2	-11.7142	4.14708	5.05993e-05	0.000690746
KCNK17	-11.713	4.13321	4.98376e-05	0.000683043
THAP7	-11.7117	4.13871	5.13746e-05	0.000700098
PPM1M	-11.7046	4.12996	3.63251e-05	0.000553805
OSGEP	-11.7032	4.13022	3.63251e-05	0.000553805
TRPC6	-11.7002	4.12627	3.68898e-05	0.000557728
RAB4A	-11.6971	4.1236	3.74647e-05	0.00056152
CDK18	-11.6959	4.12942	3.74647e-05	0.00056152
ACVR1	-11.6939	4.12839	3.805e-05	0.000567
BANP	-11.6925	4.12535	3.805e-05	0.000567
FLYWCH2	-11.6916	4.1171	3.805e-05	0.000567
PANK4	-11.6814	4.1161	3.98707e-05	0.000588691
ORAI2	-11.6734	4.10389	4.11406e-05	0.00060193
CCDC84	-11.672	4.10446	4.11406e-05	0.00060193
COPZ2	-11.6704	4.09506	4.04999e-05	0.000597373
DPH1	-11.6696	4.10102	4.11406e-05	0.00060193
PHLDA3	-11.6644	4.09505	4.24576e-05	0.000614999
FAM199X	-11.6641	4.09917	4.24576e-05	0.000614999
PALM	-11.664	4.09189	4.17931e-05	0.000609633
R3HCC1	-11.6629	4.09201	4.24576e-05	0.000614999
LYPLA1	-11.661	4.09365	4.31344e-05	0.000621084
UBIAD1	-11.6596	4.0951	4.31344e-05	0.000621084
SIDT2	-11.659	4.08996	4.31344e-05	0.000621084
CCDC137	-11.6581	4.09234	4.31344e-05	0.000621084
CCDC85C	-11.6581	4.09302	4.31344e-05	0.000621084
B4GALT2	-11.6567	4.09044	4.38237e-05	0.000626657
NSUN4	-11.6566	4.09222	4.38237e-05	0.000626657
COL16A1	-11.6551	4.08945	4.38237e-05	0.000626657
ZNF3	-11.6551	4.0904	4.38237e-05	0.000626657
TBX4	-11.6537	4.08276	4.38237e-05	0.000626657
TSFM	-11.6475	4.08278	4.5241e-05	0.000641486
LZTS1	-11.6458	4.0728	4.45258e-05	0.000632956
DHDDS	-11.6423	4.07918	4.59696e-05	0.000649662
TRMT61A	-11.6364	4.07294	4.74679e-05	0.000666006
SLC4A1AP	-11.6358	4.07243	4.74679e-05	0.000666006
CLCN6	-11.6356	4.07303	4.74679e-05	0.000666006
TMEM243	-11.6348	4.07027	4.74679e-05	0.000666006
REST	-11.6345	4.07263	4.74679e-05	0.000666006
HTRA3	-11.627	4.05623	4.82382e-05	0.0006703
TMEM160	-11.6269	4.05832	4.82382e-05	0.0006703
BMF	-11.6267	4.06758	4.9023e-05	0.000677261
FDCSP	11.6259	5.39026	1.19944e-26	8.70433e-23
DNAJC18	-11.6229	4.05835	4.98227e-05	0.000683043
SNED1	-11.6209	4.05302	4.98227e-05	0.000683043
KCNAB2	-11.6182	4.05348	5.06376e-05	0.000690746
GKN2	-11.6158	4.0556	5.06376e-05	0.000690746
TSR3	-11.6156	4.04935	5.06376e-05	0.000690746
TVP23B	-11.6131	4.05696	5.14679e-05	0.000700098
GSTM2	-11.6097	4.04038	5.14679e-05	0.000700098
PRKAR1B	-11.6093	4.04269	5.2314e-05	0.000707629
AGO1	-11.6077	4.04431	5.2314e-05	0.000707629
CWF19L2	-11.6071	4.04211	5.2314e-05	0.000707629
SLC22A23	-11.6067	4.04226	5.2314e-05	0.000707629
MTIF3	-11.6066	4.04346	5.2314e-05	0.000707629
RIOK2	-11.6019	4.04339	5.40552e-05	0.000727789
FLYWCH1	-11.5987	4.03456	5.40552e-05	0.000727789
CTDP1	-11.597	4.03799	5.49509e-05	0.000737114
PDE9A	-11.5941	4.0296	5.49509e-05	0.000737114
SLC35B2	-11.594	4.0348	5.49509e-05	0.000737114
QSER1	-11.5892	4.03372	5.58638e-05	0.000748602
RAB11FIP3	-11.5837	4.02134	5.7743e-05	0.000768883
CLCN7	-11.5776	4.02008	5.871e-05	0.000779253
SLC25A23	-11.5767	4.01192	5.871e-05	0.000779253
NELFA	-11.5739	4.01661	5.96958e-05	0.000789813
CPAMD8	-11.5722	4.01628	5.96958e-05	0.000789813
MASP1	-11.569	4.00173	5.871e-05	0.000779253
IFFO1	-11.5685	4.0055	6.07009e-05	0.000799467
TTC14	-11.5673	4.01212	6.17256e-05	0.000808128
DDB2	-11.5658	4.00492	6.17256e-05	0.000808128
ZBTB47	-11.5657	4.00532	6.17256e-05	0.000808128
UPK3B	-11.5637	4.00636	6.17256e-05	0.000808128
NEIL2	-11.563	4.00334	6.17256e-05	0.000808128
PALMD	-11.5628	3.99671	6.07009e-05	0.000799467
RNF144A	-11.5626	4.00352	6.27704e-05	0.000816352
ECSIT	-11.5603	4.00227	6.27704e-05	0.000816352
PLEKHG3	-11.5603	3.99967	6.27704e-05	0.000816352
DOCK7	-11.5561	4.00437	6.38357e-05	0.000829464
PCBP4	-11.5501	3.98771	6.49221e-05	0.000842826
SSBP4	-11.5465	3.98577	6.60299e-05	0.000854152
SS18L1	-11.5442	3.99186	6.71598e-05	0.000862617
PPARGC1B	-11.5418	3.9787	6.60299e-05	0.000854152
C1orf216	-11.5416	3.98326	6.71598e-05	0.000862617
RNASE2	11.5399	2.92478	4.23641e-21	4.39195e-18
RIMS3	-11.5393	3.97681	6.71598e-05	0.000862617
AP5Z1	-11.5375	3.98387	6.8312e-05	0.000876641
MZB1	-11.5361	3.97268	6.71598e-05	0.000862617
B4GALT4	-11.535	3.98405	6.94873e-05	0.000885771
CCK	-11.53	3.984	6.94873e-05	0.000885771
WDR91	-11.5286	3.97299	7.0686e-05	0.000899156
PRSS22	-11.5279	3.98287	6.94873e-05	0.000885771
ADCY5	-11.5274	3.96405	6.94873e-05	0.000885771
SRSF10	-11.5216	3.97113	7.31562e-05	0.000928137
PLCE1	-11.5215	3.96149	7.19088e-05	0.00091311
ESF1	-11.5133	3.96132	7.57269e-05	0.000956571
AMBRA1	-11.5122	3.96118	7.57269e-05	0.000956571
TRIT1	-11.5081	3.95923	7.70514e-05	0.000970767
SERGEF	-11.5004	3.94628	7.84028e-05	0.000982676
SLC35F2	-11.4988	3.95124	7.97818e-05	0.000994894
MTX1	-11.4963	3.94169	7.97818e-05	0.000994894
EXOSC9	-11.4889	3.93913	8.2625e-05	0.0010241
COG1	-11.4866	3.93555	8.2625e-05	0.0010241
ATAD3A	-11.4859	3.9382	8.40905e-05	0.00103871
ARC	-11.4799	3.92695	8.55862e-05	0.00105271
METTL23	-11.4771	3.92818	8.55862e-05	0.00105271
TMEM39B	-11.4765	3.92478	8.55862e-05	0.00105271
VPS8	-11.4724	3.92397	8.71129e-05	0.00107058
MPLKIP	-11.4708	3.92033	8.86712e-05	0.00108514
STK19	-11.4683	3.91918	8.86712e-05	0.00108514
MPST	-11.4666	3.91412	8.86712e-05	0.00108514
TRPM4	-11.4644	3.91298	9.02618e-05	0.00109812
FGFR4	-11.4638	3.90949	9.02618e-05	0.00109812
TMEM125	-11.4625	3.91206	9.02618e-05	0.00109812
CTNNBIP1	-11.4623	3.90833	9.02618e-05	0.00109812
CLCC1	-11.4571	3.9114	9.35434e-05	0.0011333
AEBP2	-11.4556	3.90875	9.35434e-05	0.0011333
DHX32	-11.4517	3.90855	9.5236e-05	0.00114996
PTBP2	-11.4448	3.89904	9.69641e-05	0.00116695
CACNA1C	-11.4437	3.89371	9.69641e-05	0.00116695
SLC6A8	-11.4433	3.90012	9.69641e-05	0.00116695
MLH3	-11.4425	3.89754	9.87286e-05	0.00118328
DAGLB	-11.4422	3.90003	9.87286e-05	0.00118328
ANKRD54	-11.4397	3.89355	9.87286e-05	0.00118328
MS4A15	-11.4333	3.89547	0.00010053	0.00120189
RFXANK	-11.4264	3.8788	0.00010425	0.0012382
CDK5RAP1	-11.4258	3.88151	0.00010425	0.0012382
EGR2	-11.4253	3.87957	0.00010425	0.0012382
DOK2	-11.4202	3.86988	0.000106169	0.00125791
ACSS1	-11.42	3.87522	0.000106169	0.00125791
BTBD3	-11.4193	3.87315	0.000106169	0.00125791
CEP250	-11.4173	3.87544	0.000108129	0.00127282
CD8A	-11.4153	3.87466	0.000108129	0.00127282
SEMA6D	-11.4144	3.87198	0.000108129	0.00127282
NPTX1	-11.4137	3.87838	0.000108129	0.00127282
FAM53B	-11.4133	3.86618	0.000108129	0.00127282
CD300LG	-11.4074	3.85402	0.000108129	0.00127282
KLHL3	-11.4064	3.86474	0.000112177	0.0013162
MAPK8	-11.4015	3.86634	0.000114267	0.00133856
PHLPP2	-11.3949	3.85903	0.000116402	0.00136246
ACAD8	-11.3941	3.85299	0.000118583	0.00138242
ARG2	-11.3869	3.852	0.000120812	0.00140277
PTDSS2	-11.3866	3.8413	0.000120812	0.00140277
NAA35	-11.3859	3.84873	0.000120812	0.00140277
TOE1	-11.382	3.84408	0.000123089	0.00142063
RNF168	-11.3772	3.83868	0.000125416	0.00144353
GOLGA1	-11.3741	3.83205	0.000125416	0.00144353
ARMC6	-11.3736	3.8305	0.000125416	0.00144353
SNX21	-11.3694	3.82642	0.000127795	0.00146163
TPT1-AS1	-11.3693	3.83043	0.000127795	0.00146163
JAG2	-11.3668	3.81824	0.000127795	0.00146163
ITGA10	-11.3662	3.82588	0.000130226	0.00148126
SNX25	-11.3662	3.82988	0.000130226	0.00148126
C20orf27	-11.366	3.81954	0.000127795	0.00146163
DGKE	-11.3641	3.82645	0.00013271	0.00150246
KCNQ3	-11.364	3.83439	0.000130226	0.00148126
PPARA	-11.3626	3.82884	0.00013271	0.00150246
SNHG9	-11.3611	3.81876	0.00013271	0.00150246
NIPAL4	-11.3607	3.83163	0.000130226	0.00148126
PGAP3	-11.3546	3.80823	0.00013525	0.00152408
PLAGL1	-11.3513	3.81638	0.000137846	0.00155213
PIN4	-11.3446	3.80507	0.0001405	0.00157347
ING5	-11.3434	3.80575	0.000143213	0.00159068
ISY1	-11.3425	3.80334	0.000143213	0.00159068
GCFC2	-11.3419	3.80465	0.000143213	0.00159068
MMAB	-11.3402	3.79811	0.000143213	0.00159068
TP73-AS1	-11.3393	3.79751	0.000143213	0.00159068
GPRC5B	-11.3375	3.79826	0.000145987	0.00160546
PRKCZ	-11.3347	3.79688	0.000145987	0.00160546
PLCD1	-11.3343	3.79367	0.000145987	0.00160546
MACC1	-11.3339	3.80477	0.000145987	0.00160546
SCN7A	-11.3336	3.7886	0.000143213	0.00159068
GFER	-11.3333	3.79364	0.000145987	0.00160546
DACT1	-11.3333	3.80095	0.000145987	0.00160546
ZNF473	-11.3271	3.7942	0.000151725	0.00164727
ZNF692	-11.3265	3.79455	0.000151725	0.00164727
MTA1	-11.3258	3.79009	0.000151725	0.00164727
MICALL2	-11.324	3.79116	0.000151725	0.00164727
ATPAF1	-11.3231	3.78411	0.000151725	0.00164727
ETV5	-11.3231	3.78484	0.000151725	0.00164727
SRFBP1	-11.3211	3.79163	0.000154691	0.00166433
SNORA70	-11.3208	3.78569	0.000154691	0.00166433
GRB7	-11.3187	3.79233	0.000154691	0.00166433
FGFBP1	-11.3184	3.79377	0.000151725	0.00164727
NLE1	-11.3173	3.78611	0.000157725	0.00168697
JMY	-11.3164	3.78277	0.000157725	0.00168697
TRMU	-11.3123	3.77764	0.000160828	0.00170633
COL5A3	-11.3111	3.76809	0.000157725	0.00168697
ZNF830	-11.3102	3.77951	0.000160828	0.00170633
ABHD6	-11.3043	3.76232	0.000160828	0.00170633
CUL9	-11.3039	3.76715	0.000164002	0.00172863
RAPGEF6	-11.302	3.77301	0.000164002	0.00172863
MAP2K7	-11.3013	3.76589	0.000167248	0.0017514
PIAS2	-11.3011	3.76695	0.000167248	0.0017514
LIN37	-11.3	3.76799	0.000167248	0.0017514
CBY1	-11.2989	3.75979	0.000167248	0.0017514
ST3GAL3	-11.2972	3.76259	0.000167248	0.0017514
DCAF15	-11.2944	3.75819	0.00017057	0.00177466
ATP10A	-11.2928	3.75858	0.00017057	0.00177466
TBC1D25	-11.2831	3.75203	0.000177444	0.00181752
ZBTB34	-11.2824	3.75455	0.000177444	0.00181752
AFG3L1P	-11.282	3.75082	0.000177444	0.00181752
KIAA0895L	-11.2809	3.743	0.000177444	0.00181752
NTHL1	-11.2797	3.73963	0.000177444	0.00181752
GALT	-11.2796	3.74136	0.000177444	0.00181752
TBP	-11.2765	3.74511	0.000181002	0.00184226
CYHR1	-11.2665	3.73119	0.000188367	0.00189586
CTDSPL2	-11.2651	3.73817	0.000188367	0.00189586
KCNQ1OT1	-11.2635	3.73921	0.00019218	0.00191836
CCDC22	-11.2635	3.73377	0.00019218	0.00191836
ZNF385D	-11.2614	3.72415	0.000188367	0.00189586
HSPB7	-11.2606	3.72348	0.00019218	0.00191836
TCEA3	-11.2596	3.72287	0.00019218	0.00191836
RERG	-11.2587	3.719	0.000188367	0.00189586
POU6F1	-11.2554	3.7238	0.000196082	0.00194794
SCNN1G	-11.254	3.7329	0.000196082	0.00194794
ZNF841	-11.2537	3.73108	0.000196082	0.00194794
EED	-11.2533	3.72801	0.000196082	0.00194794
PKIA	-11.2517	3.72544	0.000200077	0.00197411
TEF	-11.2492	3.71983	0.000200077	0.00197411
OXR1	-11.2464	3.71875	0.000204166	0.00200356
EGFLAM	-11.2455	3.7065	0.000200077	0.00197411
GABRE	-11.2451	3.71738	0.000204166	0.00200356
FAM207A	-11.2397	3.71436	0.000208352	0.00203227
STMN3	-11.2394	3.7079	0.000208352	0.00203227
XYLT1	-11.239	3.71596	0.000208352	0.00203227
CALML4	-11.2349	3.70518	0.000143572	0.00159068
CCDC9	-11.2326	3.70548	0.000143572	0.00159068
TPST1	-11.2325	3.70185	0.000143572	0.00159068
STK16	-11.2302	3.70133	0.000146564	0.00160546
CHMP6	-11.23	3.70055	0.000146564	0.00160546
PWWP2A	-11.2294	3.70547	0.000146564	0.00160546
C8orf58	-11.2289	3.70327	0.000146564	0.00160546
LRRC1	-11.2285	3.69686	0.000146564	0.00160546
ADAMTSL3	-11.2279	3.69224	0.000143572	0.00159068
SVIP	-11.226	3.70089	0.000146564	0.00160546
USP30	-11.2239	3.69091	0.000146564	0.00160546
CYTL1	-11.2224	3.68475	0.000143572	0.00159068
ST6GALNAC2	-11.2209	3.69039	0.000149629	0.00163533
DYRK2	-11.2203	3.69726	0.000149629	0.00163533
RENBP	-11.2176	3.69011	0.000152769	0.00164854
SCN4B	-11.2153	3.68136	0.000152769	0.00164854
GUSBP11	-11.2127	3.68677	0.000155985	0.00167453
C19orf25	-11.2095	3.6827	0.000155985	0.00167453
SNRNP35	-11.209	3.67935	0.000155985	0.00167453
ANKDD1A	-11.2071	3.68188	0.00015928	0.00169735
MIF4GD	-11.2042	3.67317	0.00015928	0.00169735
PDE8B	-11.2042	3.68064	0.00015928	0.00169735
ORC2	-11.2041	3.68206	0.00015928	0.00169735
HINFP	-11.1986	3.67556	0.000162655	0.00171818
E4F1	-11.1971	3.67069	0.000162655	0.00171818
ASB13	-11.1928	3.66164	0.000166114	0.00174582
PACSIN3	-11.1928	3.66769	0.000166114	0.00174582
C7orf26	-11.1902	3.6648	0.000169659	0.00176771
EBP	-11.1877	3.6633	0.000169659	0.00176771
LAGE3	-11.1856	3.66275	0.000173291	0.00179525
CEP68	-11.1834	3.6567	0.000173291	0.00179525
CCM2L	-11.1828	3.64975	0.000169659	0.00176771
GSTM1	-11.1824	3.64785	0.000166114	0.00174582
DPY19L3	-11.182	3.66063	0.000173291	0.00179525
LTC4S	-11.1817	3.64932	0.000169659	0.00176771
HS1BP3	-11.1803	3.6517	0.000173291	0.00179525
NPRL2	-11.1793	3.65632	0.000177013	0.00181752
KCNK5	-11.1773	3.66146	0.000177013	0.00181752
NIPAL3	-11.1773	3.65196	0.000177013	0.00181752
SFRP4	-11.1745	3.6487	0.000177013	0.00181752
ZNF700	-11.1721	3.65188	0.000180829	0.00184179
CRYBB2P1	-11.1705	3.65068	0.000180829	0.00184179
FAM174B	-11.1704	3.65178	0.000180829	0.00184179
USHBP1	-11.17	3.63979	0.000177013	0.00181752
ZCCHC7	-11.1689	3.65111	0.000180829	0.00184179
ETV1	-11.1667	3.6383	0.000180829	0.00184179
GPATCH3	-11.1625	3.6389	0.00018474	0.00187305
ITIH4	-11.1596	3.63015	0.00018474	0.00187305
PICK1	-11.1588	3.63038	0.00018875	0.00189586
EVI5	-11.1571	3.63595	0.00018875	0.00189586
PDK2	-11.1535	3.62531	0.00018875	0.00189586
TTF1	-11.1516	3.63061	0.00019286	0.00192383
DSTYK	-11.1502	3.63193	0.000197075	0.00195245
CBFA2T2	-11.1496	3.63322	0.000197075	0.00195245
ARHGEF10L	-11.1493	3.62902	0.000197075	0.00195245
NFKBIL1	-11.1448	3.6212	0.000197075	0.00195245
ZNF333	-11.1426	3.62206	0.000201396	0.0019804
TSEN54	-11.1407	3.61762	0.000201396	0.0019804
ITIH3	-11.1385	3.60975	0.000201396	0.0019804
MAPKAPK5	-11.1373	3.61944	0.000205828	0.00201307
NPR3	-11.1363	3.60749	0.000201396	0.0019804
DENND6A	-11.1352	3.61294	0.000205828	0.00201307
ANKRD29	-11.1342	3.61306	0.000205828	0.00201307
AFMID	-11.1316	3.61036	0.000210373	0.00203674
CHL1	-11.1312	3.61974	0.000210373	0.00203674
DISP1	-11.1309	3.60802	0.000210373	0.00203674
PIK3R4	-11.1309	3.61428	0.000210373	0.00203674
KIAA0513	-11.1305	3.60973	0.000210373	0.00203674
SNAPC2	-11.1277	3.60884	0.000210373	0.00203674
DOK4	-11.1269	3.60497	0.000210373	0.00203674
TARBP2	-11.126	3.60446	0.000215035	0.00206827
ZNF513	-11.1224	3.60602	0.000215035	0.00206827
GPM6B	-11.1218	3.60028	0.000215035	0.00206827
DCAF16	-11.1205	3.60347	0.000219817	0.00209896
BPIFB1	-11.1195	3.59745	0.000219817	0.00209896
PARP2	-11.1167	3.59856	0.000219817	0.00209896
HOXA5	-11.1161	3.59274	0.000219817	0.00209896
RINT1	-11.1157	3.60167	0.000219817	0.00209896
SCNN1B	-11.1147	3.59742	0.000224723	0.00213597
PTPN3	-11.1142	3.60568	0.000219817	0.00209896
GPN2	-11.112	3.59612	0.000224723	0.00213597
MYOM2	-11.1108	3.59812	0.000224723	0.00213597
ZC3H4	-11.1102	3.59432	0.000224723	0.00213597
ASB8	-11.1078	3.58868	0.000229755	0.00217384
ARHGAP44	-11.1074	3.58799	0.000229755	0.00217384
SIRT5	-11.1055	3.58231	0.000229755	0.00217384
IMPACT	-11.1052	3.58343	0.000229755	0.00217384
CBFA2T3	-11.1005	3.57558	0.000229755	0.00217384
FLJ23867	-11.0969	3.58244	0.000240218	0.00225082
HSDL1	-11.0939	3.57897	0.000240218	0.00225082
TCF7L1	-11.0933	3.57378	0.000240218	0.00225082
FAM167B	-11.0879	3.56757	0.000245655	0.00228407
FAM180A	-11.0876	3.58342	0.000240218	0.00225082
CUTC	-11.0854	3.56976	0.000245655	0.00228407
SRL	-11.0846	3.57339	0.000251235	0.00232701
APC	-11.0701	3.55767	0.000262843	0.00241144
ENKD1	-11.0696	3.55505	0.000262843	0.00241144
KIN	-11.0692	3.55928	0.000262843	0.00241144
AGTR1	-11.0648	3.54539	0.000262843	0.00241144
MTMR11	-11.0609	3.54344	0.000268879	0.0024575
ZNF133	-11.06	3.54643	0.000268879	0.0024575
THEM4	-11.0562	3.54024	0.000275076	0.0025031
GPN3	-11.0559	3.54652	0.000275076	0.0025031
SMIM4	-11.0527	3.53855	0.000281439	0.00254664
MFSD11	-11.0504	3.54103	0.000281439	0.00254664
DHRS12	-11.0502	3.53221	0.000281439	0.00254664
SPEG	-11.0491	3.52582	0.000275076	0.0025031
HIRIP3	-11.0491	3.53268	0.000281439	0.00254664
PEX26	-11.0487	3.53685	0.000281439	0.00254664
PPFIBP2	-11.0471	3.53349	0.000281439	0.00254664
TRIM11	-11.0463	3.53605	0.000287973	0.00259349
NYNRIN	-11.0462	3.52889	0.000281439	0.00254664
GUCY1A2	-11.0438	3.52333	0.000281439	0.00254664
ATP2C2	-11.0427	3.54019	0.000287973	0.00259349
IL27RA	-11.0393	3.52388	0.000287973	0.00259349
ENOSF1	-11.037	3.52894	0.000294683	0.00264341
LMAN2L	-11.035	3.52865	0.000294683	0.00264341
SLC26A6	-11.0334	3.52252	0.000301576	0.00268697
MTO1	-11.0332	3.52737	0.000301576	0.00268697
FAM131A	-11.033	3.52314	0.000301576	0.00268697
ZNF318	-11.0314	3.52498	0.000301576	0.00268697
GALNT15	-11.0313	3.51606	0.000301576	0.00268697
INPP5B	-11.0289	3.5178	0.000301576	0.00268697
RPL7L1	-11.0271	3.52067	0.000308655	0.00272993
CAPRIN2	-11.0269	3.51916	0.000308655	0.00272993
PAWR	-11.0263	3.52328	0.000308655	0.00272993
PRR3	-11.0225	3.51785	0.000308655	0.00272993
ZNF761	-11.0215	3.51896	0.000308655	0.00272993
THOP1	-11.0193	3.50881	0.000315928	0.00278746
LPCAT4	-11.011	3.49817	0.000323399	0.00284646
RIPK4	-11.0001	3.50387	0.000331076	0.00290366
ING2	-10.9996	3.49535	0.000338965	0.00294949
UNC5B	-10.9995	3.49469	0.000338965	0.00294949
ZBTB16	-10.9994	3.48179	0.000331076	0.00290366
CDC14A	-10.9992	3.49743	0.000338965	0.00294949
CCDC102B	-10.9979	3.48276	0.000338965	0.00294949
TRUB2	-10.9969	3.49038	0.000338965	0.00294949
BEND7	-10.9942	3.49237	0.000347073	0.00300203
PFKFB4	-10.994	3.49486	0.000347073	0.00300203
LCK	-10.9931	3.49577	0.000347073	0.00300203
ARHGEF37	-10.9917	3.47515	0.000338965	0.00294949
ASAP3	-10.9908	3.47735	0.000347073	0.00300203
ZSWIM7	-10.9896	3.47994	0.000347073	0.00300203
NKX2-1	-10.9889	3.47928	0.000347073	0.00300203
C3orf58	-10.9886	3.48438	0.000355405	0.00306498
TMEM198B	-10.9867	3.4706	0.000347073	0.00300203
CIITA	-10.9807	3.47539	0.000363971	0.00312399
ZNF10	-10.9793	3.47489	0.000363971	0.00312399
RFT1	-10.9781	3.47572	0.000363971	0.00312399
ORAI3	-10.9763	3.47088	0.000363971	0.00312399
RECK	-10.9734	3.46602	0.000372776	0.00318638
OXCT1	-10.9726	3.46618	0.000372776	0.00318638
CPED1	-10.9725	3.46398	0.000372776	0.00318638
DCUN1D2	-10.9714	3.46581	0.000372776	0.00318638
ARMC5	-10.9678	3.46358	0.000381828	0.00324275
ZNF343	-10.9675	3.464	0.000381828	0.00324275
VSIG10	-10.9665	3.45708	0.000381828	0.00324275
LRP4	-10.9644	3.47186	0.000381828	0.00324275
MAL	-10.9644	3.45222	0.000381828	0.00324275
LAT	-10.9622	3.46293	0.000391137	0.00331598
GDPD5	-10.9558	3.45554	0.000400708	0.00337299
PLXDC1	-10.9556	3.44147	0.000381828	0.00324275
TUBGCP3	-10.9554	3.45134	0.000400708	0.00337299
ARHGEF5	-10.9549	3.45571	0.000400708	0.00337299
PTRH1	-10.9501	3.44974	0.000400708	0.00337299
ZNF814	-10.9498	3.45144	0.000400708	0.00337299
NRARP	-10.9492	3.44021	0.000400708	0.00337299
COL6A6	-10.9487	3.43836	0.000400708	0.00337299
LOC93622	-10.9481	3.44185	0.000400708	0.00337299
TIAM1	-10.9436	3.4353	0.000410552	0.00344238
LDB3	-10.9431	3.42798	0.000400708	0.00337299
FRA10AC1	-10.9402	3.43665	0.000420677	0.00349497
SP6	-10.94	3.44681	0.000420677	0.00349497
TMEM136	-10.9389	3.44375	0.000420677	0.00349497
APOBEC3B	-10.9381	3.44943	0.000410552	0.00344238
RRAGB	-10.9374	3.43231	0.000420677	0.00349497
VIPAS39	-10.9373	3.43667	0.000420677	0.00349497
RUNX1T1	-10.9357	3.42816	0.000420677	0.00349497
AGFG2	-10.9353	3.4267	0.000420677	0.00349497
OSBPL10	-10.9342	3.4306	0.000431093	0.00355101
IL11RA	-10.9328	3.42242	0.000420677	0.00349497
UBALD1	-10.9309	3.42788	0.000431093	0.00355101
SDHAF1	-10.9298	3.42663	0.000431093	0.00355101
PAMR1	-10.9243	3.42241	0.000441808	0.00362692
GNB5	-10.9228	3.41775	0.000441808	0.00362692
ARMCX4	-10.9211	3.41682	0.000441808	0.00362692
RIC8B	-10.921	3.42323	0.000452832	0.00369236
NBPF10	-10.915	3.42482	0.000452832	0.00369236
MRGPRF	-10.9131	3.40532	0.000452832	0.00369236
CLIC3	-10.9115	3.41109	0.000464176	0.00375532
SLC35G2	-10.9083	3.40771	0.000464176	0.00375532
MBTD1	-10.9048	3.40587	0.00047585	0.00381746
LENG1	-10.903	3.40526	0.00047585	0.00381746
FAM13A	-10.9026	3.40803	0.00047585	0.00381746
NPR2	-10.9025	3.40864	0.00047585	0.00381746
PTPN13	-10.9025	3.40102	0.00047585	0.00381746
ZNF589	-10.9011	3.39898	0.00047585	0.00381746
HOOK2	-10.8994	3.39975	0.000487866	0.00388399
POLE	-10.8985	3.3986	0.000487866	0.00388399
LRRC57	-10.8973	3.39963	0.000487866	0.00388399
CHRD	-10.8961	3.38613	0.00047585	0.00381746
TTC33	-10.8949	3.39738	0.000487866	0.00388399
TARSL2	-10.894	3.39623	0.000487866	0.00388399
ZNF304	-10.8938	3.3978	0.000500234	0.00393731
THAP5	-10.8931	3.39476	0.000500234	0.00393731
AXIN2	-10.8931	3.39306	0.000500234	0.00393731
ALG12	-10.892	3.39316	0.000500234	0.00393731
COG7	-10.8919	3.39145	0.000500234	0.00393731
FAM118B	-10.8915	3.39492	0.000500234	0.00393731
CD248	-10.8893	3.38189	0.000487866	0.00388399
TBC1D17	-10.888	3.39042	0.000500234	0.00393731
CCDC57	-10.8862	3.38605	0.000500234	0.00393731
ECM2	-10.8838	3.37688	0.000500234	0.00393731
LOC100126784	-10.8805	3.39718	0.000512966	0.0040123
GABRA5	10.8797	-1.63046	1.79424e-07	7.28154e-06
ZRSR2	-10.8784	3.38132	0.000526075	0.00408532
SCD5	-10.8776	3.37645	0.000526075	0.00408532
KIAA0556	-10.8762	3.3822	0.000526075	0.00408532
SENP3	-10.874	3.37558	0.000526075	0.00408532
DLG4	-10.8739	3.37656	0.000526075	0.00408532
PARP3	-10.8732	3.37276	0.000526075	0.00408532
MNAT1	-10.8722	3.37706	0.000539574	0.00414139
GMDS	-10.8715	3.3757	0.000539574	0.00414139
ZSCAN29	-10.8696	3.3764	0.000539574	0.00414139
MIR17HG	-10.8687	3.38174	0.000539574	0.00414139
ZNF185	-10.8685	3.36648	0.000539574	0.00414139
CCNJ	-10.8684	3.37685	0.000539574	0.00414139
ZNF25	-10.8618	3.36437	0.000553474	0.00420143
TRAPPC9	-10.8607	3.35922	0.000553474	0.00420143
ZDHHC14	-10.8598	3.36231	0.000553474	0.00420143
AP1M2	-10.8577	3.36405	0.000567791	0.00426991
C1D	-10.8566	3.3624	0.000567791	0.00426991
SOWAHC	-10.8559	3.36134	0.000567791	0.00426991
SLC35A3	-10.8505	3.35359	0.000567791	0.00426991
PAAF1	-10.8492	3.35007	0.000567791	0.00426991
TNIK	-10.8435	3.35569	0.000597731	0.00443531
CDK11A	-10.8433	3.34414	0.000582538	0.0043515
AMT	-10.8427	3.33943	0.000582538	0.0043515
KATNB1	-10.8404	3.34626	0.000597731	0.00443531
SCAMP4	-10.8391	3.3456	0.000597731	0.00443531
IL15	-10.8368	3.34117	0.000597731	0.00443531
MAMDC2	-10.8355	3.33501	0.000597731	0.00443531
CPLX1	-10.8346	3.3308	0.000597731	0.00443531
SOCS7	-10.8326	3.34196	0.000613383	0.0045237
METTL14	-10.8325	3.34299	0.000613383	0.0045237
LRSAM1	-10.8309	3.33779	0.000613383	0.0045237
LYRM9	-10.8295	3.32635	0.000613383	0.0045237
POP5	-10.8292	3.33217	0.000613383	0.0045237
ACTR5	-10.8288	3.33964	0.000629512	0.00459133
CGRRF1	-10.8271	3.34023	0.000629512	0.00459133
ECHDC3	-10.8262	3.32917	0.000629512	0.00459133
ZNF282	-10.8249	3.33217	0.000629512	0.00459133
IPPK	-10.8233	3.33653	0.000629512	0.00459133
TLL1	-10.8227	3.338	0.000629512	0.00459133
FAM124A	-10.8218	3.32091	0.000629512	0.00459133
ZBTB46	-10.8187	3.32497	0.000646134	0.0046773
EXOC3L1	-10.818	3.31746	0.000629512	0.00459133
ZFYVE19	-10.8166	3.32355	0.000646134	0.0046773
SPINK1	-10.816	3.33934	0.000629512	0.00459133
MRS2	-10.8142	3.32344	0.000663265	0.00475427
PPAT	-10.8101	3.32585	0.000663265	0.00475427
SEC31B	-10.8096	3.31927	0.000663265	0.00475427
PRDM15	-10.808	3.32147	0.000663265	0.00475427
MAST3	-10.8065	3.31394	0.000663265	0.00475427
GPD1	-10.8063	3.30383	0.000646134	0.0046773
MEOX1	-10.8041	3.30037	0.00042843	0.0035472
CCDC88C	-10.8025	3.31836	0.000451813	0.00369235
CXCR6	-10.8019	3.3251	0.000451813	0.00369235
DNAJC11	-10.7992	3.31255	0.000464056	0.00375532
TBCEL	-10.7976	3.30798	0.000464056	0.00375532
ZMYM6	-10.7964	3.30965	0.000464056	0.00375532
CYB5D2	-10.7938	3.29441	0.000451813	0.00369235
SLC39A3	-10.7922	3.2999	0.000464056	0.00375532
INO80E	-10.7912	3.29586	0.000464056	0.00375532
WDR44	-10.7907	3.30798	0.000476685	0.00381746
CD6	-10.7907	3.31138	0.000464056	0.00375532
ZC3H6	-10.7904	3.29785	0.000476685	0.00381746
TPPP	-10.7894	3.29063	0.000464056	0.00375532
SUOX	-10.7884	3.29566	0.000476685	0.00381746
SLC43A1	-10.7862	3.29573	0.000476685	0.00381746
ZKSCAN5	-10.7859	3.29946	0.000476685	0.00381746
ITK	-10.7845	3.30606	0.000476685	0.00381746
TRMT11	-10.7825	3.29973	0.000489714	0.00388399
TMEM119	-10.782	3.28176	0.000476685	0.00381746
MSANTD4	-10.7804	3.29483	0.000489714	0.00388399
XPA	-10.7776	3.28439	0.000489714	0.00388399
ZMYND19	-10.777	3.29237	0.000489714	0.00388399
POLR2J3	-10.7768	3.28	0.000489714	0.00388399
ZNF155	-10.7768	3.29148	0.000503157	0.0039496
CAMKK1	-10.7757	3.28024	0.000489714	0.00388399
CASQ2	-10.7734	3.27344	0.000489714	0.00388399
BBS4	-10.7728	3.28596	0.000503157	0.0039496
AGAP11	-10.7725	3.275	0.000489714	0.00388399
CSF2RA	-10.771	3.29098	0.000503157	0.0039496
EFHC1	-10.7704	3.28081	0.000503157	0.0039496
ZC3HC1	-10.7683	3.28296	0.000517028	0.00403449
NKD1	-10.7651	3.27298	0.000517028	0.00403449
PCCA	-10.7638	3.28314	0.000517028	0.00403449
ZCCHC9	-10.7609	3.2758	0.000531344	0.00410209
PHLPP1	-10.7598	3.27644	0.000531344	0.00410209
BRD3	-10.7596	3.27112	0.000531344	0.00410209
KCNJ8	-10.7579	3.27071	0.000531344	0.00410209
ANKRD46	-10.7574	3.26638	0.000531344	0.00410209
RBFA	-10.7572	3.26875	0.000531344	0.00410209
LDLRAD4	-10.7567	3.26769	0.000531344	0.00410209
FAM135A	-10.7533	3.27289	0.000546121	0.00416521
DUSP8	-10.7526	3.27572	0.000546121	0.00416521
SPRYD7	-10.7518	3.2661	0.000546121	0.00416521
RPL23AP53	-10.7512	3.27145	0.000546121	0.00416521
DYNC2LI1	-10.7505	3.26014	0.000546121	0.00416521
CRIPAK	-10.749	3.26227	0.000546121	0.00416521
SMYD3	-10.7482	3.25735	0.000546121	0.00416521
CEP85L	-10.7481	3.26675	0.000546121	0.00416521
ENC1	-10.7413	3.25524	0.000561376	0.00423703
ZNF585B	-10.7406	3.25659	0.000561376	0.00423703
AZGP1	-10.7399	3.26842	0.000561376	0.00423703
ZNF407	-10.7389	3.2574	0.000561376	0.00423703
TMEM175	-10.7384	3.24249	0.000561376	0.00423703
HSPB2	-10.7364	3.24238	0.000561376	0.00423703
TOP3A	-10.736	3.25435	0.000577126	0.00431811
ZNF197	-10.7358	3.2526	0.000577126	0.00431811
TGFA	-10.7351	3.26412	0.000561376	0.00423703
MMP24	-10.73	3.24482	0.000577126	0.00431811
WASF3	-10.7296	3.24209	0.000577126	0.00431811
AP4M1	-10.7277	3.24581	0.000593389	0.00441891
EFCC1	-10.7273	3.23242	0.000577126	0.00431811
PRRG1	-10.7229	3.23975	0.000593389	0.00441891
RAI1	-10.7226	3.24508	0.000593389	0.00441891
ZNF862	-10.7217	3.23702	0.000610185	0.00451422
IRF4	-10.7181	3.24582	0.000610185	0.00451422
ZNF264	-10.7125	3.23392	0.000627534	0.00459133
MYL1	10.7099	-1.77292	8.86759e-07	2.75512e-05
OCLN	-10.7095	3.23592	0.000627534	0.00459133
TFEB	-10.708	3.22143	0.000627534	0.00459133
CCDC88B	-10.7068	3.22866	0.000627534	0.00459133
SYBU	-10.7056	3.21232	0.000627534	0.00459133
CHST10	-10.7043	3.2157	0.000627534	0.00459133
STK11IP	-10.7038	3.21945	0.000645456	0.0046773
ARHGEF9	-10.7016	3.21133	0.000645456	0.0046773
DNAJC17	-10.7015	3.21968	0.000645456	0.0046773
BCL7A	-10.7006	3.22619	0.000645456	0.0046773
ZNF134	-10.7003	3.22648	0.000645456	0.0046773
SAMD14	-10.6996	3.22873	0.000645456	0.0046773
CCZ1B	-10.6968	3.21701	0.000663974	0.00475427
ACSF2	-10.6955	3.21247	0.000663974	0.00475427
AJUBA	-10.6945	3.21639	0.000663974	0.00475427
PRADC1	-10.6942	3.20423	0.000645456	0.0046773
TRMT12	-10.6927	3.21202	0.000663974	0.00475427
NRIP3	-10.6919	3.22382	0.000663974	0.00475427
DOHH	-10.6896	3.20256	0.000663974	0.00475427
C16orf70	-10.6896	3.21101	0.000683108	0.00487445
ABCG2	-10.6895	3.19976	0.000663974	0.00475427
TRIQK	-10.6889	3.20039	0.000663974	0.00475427
IGIP	-10.6834	3.20054	0.000683108	0.00487445
CKS1B	-10.681	3.20214	0.000702884	0.00498128
ZNF419	-10.681	3.20345	0.000702884	0.00498128
ZNF766	-10.6797	3.19972	0.000702884	0.00498128
C11orf54	-10.6784	3.19505	0.000702884	0.00498128
ITGB6	-10.6747	3.20939	0.000702884	0.00498128
STON2	-10.6713	3.19176	0.000723325	0.00509628
PP7080	-10.6703	3.18763	0.000723325	0.00509628
PLA2G15	-10.669	3.19251	0.000723325	0.00509628
ZBTB24	-10.6681	3.19167	0.000723325	0.00509628
THRB	-10.6681	3.19345	0.000723325	0.00509628
C2orf40	-10.665	3.17394	0.000723325	0.00509628
FAHD2A	-10.6646	3.185	0.000744457	0.00521479
ZNF839	-10.6642	3.18017	0.000723325	0.00509628
APLN	-10.6576	3.18818	0.000744457	0.00521479
C12orf43	-10.6542	3.17372	0.000766306	0.00533437
WDYHV1	-10.6542	3.17465	0.000766306	0.00533437
FAM110B	-10.6508	3.17075	0.000766306	0.00533437
METTL22	-10.6487	3.17354	0.000788901	0.00545907
SOGA1	-10.6478	3.16367	0.000766306	0.00533437
ZNF688	-10.647	3.16185	0.000766306	0.00533437
DCPS	-10.6468	3.16845	0.000788901	0.00545907
MGC27345	-10.6456	3.17025	0.000788901	0.00545907
ZNF687	-10.6453	3.17059	0.000788901	0.00545907
SH2D5	-10.6452	3.18439	0.000766306	0.00533437
IKBKG	-10.645	3.16953	0.000788901	0.00545907
TNFRSF25	-10.6424	3.16835	0.000788901	0.00545907
FBXO44	-10.6414	3.16314	0.000788901	0.00545907
ACAT2	-10.6404	3.16651	0.00081227	0.00557677
LRR1	-10.6401	3.16684	0.00081227	0.00557677
ZBTB9	-10.6383	3.16839	0.00081227	0.00557677
ZNF440	-10.6328	3.15733	0.00081227	0.00557677
NDUFAF5	-10.6304	3.15676	0.000836444	0.00572109
NAP1L5	-10.6289	3.14537	0.00081227	0.00557677
ARL14	-10.6281	3.16893	0.00081227	0.00557677
CLDN11	-10.628	3.14449	0.000836444	0.00572109
DGKG	-10.627	3.14003	0.00081227	0.00557677
ABLIM2	-10.6264	3.13828	0.00081227	0.00557677
ZNF219	-10.6251	3.14513	0.000836444	0.00572109
SMPD2	-10.6231	3.15635	0.000861454	0.00584806
ELMOD2	-10.6181	3.14151	0.000861454	0.00584806
TRMT44	-10.618	3.14637	0.000861454	0.00584806
ARHGAP32	-10.6177	3.14624	0.000861454	0.00584806
ZNF35	-10.6162	3.14559	0.000861454	0.00584806
KLC4	-10.6137	3.13611	0.000887333	0.00597068
GZMH	-10.6136	3.14442	0.000887333	0.00597068
SLC27A1	-10.6132	3.13436	0.000887333	0.00597068
ZNF600	-10.6117	3.14893	0.000887333	0.00597068
WDR35	-10.6104	3.14251	0.000887333	0.00597068
COL21A1	-10.6101	3.12234	0.000861454	0.00584806
N4BP3	-10.61	3.14576	0.000887333	0.00597068
SEPT7P2	-10.6097	3.1313	0.000887333	0.00597068
ABHD3	-10.608	3.14099	0.000887333	0.00597068
ZSCAN9	-10.606	3.14009	0.000914116	0.00610841
ADCK2	-10.605	3.12469	0.000887333	0.00597068
COMMD10	-10.6041	3.12933	0.000914116	0.00610841
PHC1	-10.6031	3.13439	0.000914116	0.00610841
TP53TG1	-10.603	3.12022	0.000887333	0.00597068
NR5A2	-10.6027	3.12162	0.000914116	0.00610841
IFI27L1	-10.5976	3.1194	0.000914116	0.00610841
FMO3	-10.5974	3.11155	0.000914116	0.00610841
MAP2K5	-10.595	3.11772	0.000941838	0.00623908
RAPGEFL1	-10.5934	3.12765	0.000941838	0.00623908
RASEF	-10.5916	3.13034	0.000941838	0.00623908
NUDT16L1	-10.5908	3.11334	0.000941838	0.00623908
FARS2	-10.5876	3.11087	0.000970537	0.00638259
VLDLR	-10.5857	3.1233	0.000970537	0.00638259
AGT	-10.585	3.09869	0.000941838	0.00623908
CTPS2	-10.5837	3.10607	0.000970537	0.00638259
NMT2	-10.5819	3.10893	0.000970537	0.00638259
SFI1	-10.5807	3.10996	0.00100025	0.00650433
PRKD1	-10.5804	3.10983	0.00100025	0.00650433
OLFML1	-10.5787	3.09382	0.000970537	0.00638259
SMG1P1	-10.5773	3.1177	0.00100025	0.00650433
PLCB1	-10.5769	3.09464	0.000970537	0.00638259
ANKMY2	-10.5765	3.10504	0.00100025	0.00650433
ZNF558	-10.5756	3.10776	0.00100025	0.00650433
PLXNA3	-10.5756	3.11135	0.00100025	0.00650433
WDR81	-10.5739	3.096	0.00100025	0.00650433
ABCC9	-10.5739	3.09706	0.00100025	0.00650433
COMP	-10.5715	3.08692	0.000970537	0.00638259
SNTA1	-10.5709	3.09204	0.00100025	0.00650433
CEP192	-10.5705	3.10506	0.00103103	0.0066449
ADCYAP1R1	-10.57	3.09112	0.00100025	0.00650433
PPBP	-10.5693	3.11019	0.00103103	0.0066449
MAPK7	-10.569	3.09763	0.00103103	0.0066449
ZNF496	-10.5684	3.09843	0.00103103	0.0066449
KLHL22	-10.5678	3.09394	0.00103103	0.0066449
PEX1	-10.5672	3.09528	0.00103103	0.0066449
MUC20	-10.5648	3.08838	0.00103103	0.0066449
A1BG	-10.5621	3.08614	0.00103103	0.0066449
AIMP2	-10.56	3.09745	0.0010629	0.00680799
CCHCR1	-10.5597	3.08457	0.0010629	0.00680799
CCDC107	-10.5594	3.09351	0.0010629	0.00680799
GALK2	-10.5576	3.09169	0.0010629	0.00680799
APOL4	-10.5576	3.07547	0.00103103	0.0066449
MACROD2	-10.5564	3.0744	0.00103103	0.0066449
ZMIZ1-AS1	-10.5552	3.09957	0.0010629	0.00680799
SMIM13	-10.5539	3.08802	0.00109592	0.00695806
CD5	-10.5521	3.09621	0.0010629	0.00680799
PLEKHG4	-10.5515	3.09071	0.00109592	0.00695806
PPOX	-10.5488	3.07503	0.00109592	0.00695806
ZDHHC12	-10.5484	3.07104	0.00109592	0.00695806
C22orf34	-10.5476	3.09169	0.00109592	0.00695806
NSUN5P1	-10.5469	3.07535	0.00109592	0.00695806
PDGFC	-10.5466	3.07632	0.00109592	0.00695806
ADAT2	-10.546	3.07824	0.00109592	0.00695806
ZNF212	-10.5448	3.0739	0.00109592	0.00695806
ANK3	-10.5421	3.07766	0.00113013	0.0071223
ZNF423	-10.542	3.06499	0.00109592	0.00695806
COQ6	-10.5408	3.07059	0.00113013	0.0071223
PCED1B	-10.5393	3.06662	0.00113013	0.0071223
PDE4C	-10.5386	3.06301	0.00113013	0.0071223
METTL21A	-10.5323	3.06976	0.00116558	0.00730448
DPH5	-10.5322	3.06535	0.00116558	0.00730448
IFT172	-10.5316	3.05554	0.00116558	0.00730448
PASK	-10.5301	3.06777	0.00116558	0.00730448
ZNF45	-10.5298	3.06321	0.00116558	0.00730448
MTA3	-10.5285	3.05991	0.00116558	0.00730448
AKR1B10	10.5253	4.51678	2.45105e-24	7.1149e-21
STK36	-10.5251	3.05907	0.00120232	0.00747024
PIGO	-10.5239	3.05631	0.00120232	0.00747024
C22orf46	-10.5191	3.04178	0.00120232	0.00747024
FBXL6	-10.5183	3.05345	0.00124041	0.00764632
EBLN1	10.5174	-1.92178	3.7638e-06	9.14566e-05
SMARCAL1	-10.5167	3.04941	0.00124041	0.00764632
DHX35	-10.5164	3.04928	0.00124041	0.00764632
PLCL2	-10.5162	3.05595	0.00124041	0.00764632
NCDN	-10.5146	3.04795	0.00124041	0.00764632
ITLN2	-10.509	3.04509	0.0012799	0.00781509
CACTIN	-10.5086	3.04093	0.00124041	0.00764632
MT1JP	-10.5078	3.02592	0.00120232	0.00747024
TMOD2	-10.5057	3.031	0.00124041	0.00764632
TDRD10	-10.5038	3.02785	0.00124041	0.00764632
CCNJL	-10.5015	3.04033	0.0012799	0.00781509
GRHL1	-10.5008	3.03602	0.0012799	0.00781509
TMEM106A	-10.5001	3.04939	0.0012799	0.00781509
MTM1	-10.4989	3.03468	0.00132085	0.00798666
EXOSC5	-10.4983	3.03618	0.00132085	0.00798666
ZNF181	-10.4961	3.03471	0.00132085	0.00798666
GCNT2	-10.4915	3.03515	0.00132085	0.00798666
ALKBH6	-10.4903	3.02241	0.00132085	0.00798666
OSBPL7	-10.4899	3.02048	0.00132085	0.00798666
ZBTB39	-10.4877	3.0319	0.00136333	0.00815229
PFAS	-10.4866	3.02566	0.00136333	0.00815229
MON1A	-10.4852	3.01738	0.00136333	0.00815229
CEP104	-10.4818	3.02021	0.00136333	0.00815229
ZNF136	-10.4818	3.01961	0.00136333	0.00815229
CCL23	-10.4787	3.00878	0.00136333	0.00815229
FNDC4	-10.4787	3.0057	0.00136333	0.00815229
TBC1D24	-10.4779	3.01389	0.00140739	0.00833479
LRRC23	-10.4753	3.0074	0.00140739	0.00833479
HDAC11	-10.4742	3.00208	0.00140739	0.00833479
C6orf136	-10.4738	3.01347	0.00140739	0.00833479
GREM1	-10.4684	3.0077	0.0014531	0.00853597
MERTK	-10.4676	3.00254	0.0014531	0.00853597
SH3D21	-10.4675	3.021	0.00140739	0.00833479
AARS2	-10.4669	3.00044	0.0014531	0.00853597
CD96	-10.4664	3.01648	0.0014531	0.00853597
PHTF2	-10.4637	2.99919	0.0014531	0.00853597
ZBTB14	-10.4513	2.98629	0.00154979	0.00894672
CRYBG3	-10.4505	3.00015	0.00154979	0.00894672
SIX4	-10.4495	3.00634	0.00150055	0.00874656
SNHG10	-10.4486	2.99085	0.00154979	0.00894672
CDC40	-10.4477	2.99111	0.00154979	0.00894672
LOC283335	-10.4474	2.97331	0.00150055	0.00874656
CEP70	-10.4464	2.98873	0.00154979	0.00894672
COMMD3	-10.4463	2.98684	0.00154979	0.00894672
ARHGAP19	-10.4459	2.98354	0.00154979	0.00894672
SYNGR1	-10.4456	2.97452	0.00154979	0.00894672
DOLK	-10.4439	2.98153	0.00154979	0.00894672
SNHG11	-10.4426	2.97275	0.00154979	0.00894672
ZNF689	-10.441	2.97913	0.00160091	0.00914425
ERVK13-1	-10.4404	2.98272	0.00160091	0.00914425
GBGT1	-10.4404	2.97319	0.00160091	0.00914425
LTK	-10.4399	2.96584	0.00154979	0.00894672
PLEKHA5	-10.4396	2.97542	0.00160091	0.00914425
MVB12B	-10.4378	2.97155	0.00160091	0.00914425
RPH3AL	-10.4368	2.96856	0.00160091	0.00914425
MOSPD1	-10.4367	2.9756	0.00160091	0.00914425
FBXO22	-10.4324	2.97901	0.00165398	0.00937364
POLA1	-10.4323	2.97645	0.00165398	0.00937364
POLD1	-10.4288	2.96941	0.00165398	0.00937364
SFXN5	-10.4269	2.96156	0.00165398	0.00937364
SLC5A10	-10.4238	2.98015	0.00165398	0.00937364
DOK1	-10.4234	2.96154	0.00165398	0.00937364
SSTR2	-10.4221	2.96879	0.0017091	0.00957019
NBPF9	-10.4221	2.97637	0.0017091	0.00957019
MPPE1	-10.4218	2.95303	0.00165398	0.00937364
TMEM163	-10.4216	2.9737	0.0017091	0.00957019
SMG8	-10.4176	2.96838	0.0017091	0.00957019
LRRC40	-10.4175	2.95934	0.0017091	0.00957019
TRPS1	-10.4169	2.96749	0.0017091	0.00957019
IPW	-10.4103	2.93999	0.0017091	0.00957019
DHX57	-10.41	2.94931	0.00176636	0.00980005
TMEM186	-10.4093	2.95497	0.00176636	0.00980005
CD27-AS1	-10.4086	2.93938	0.0017091	0.00957019
HCG26	-10.4077	2.95436	0.00176636	0.00980005
ZNF468	-10.4061	2.95575	0.00176636	0.00980005
GLI3	-10.4056	2.9523	0.00176636	0.00980005
NRDE2	-10.4051	2.94613	0.00176636	0.00980005
NAIF1	-10.4011	2.93797	0.00182584	0.0100495
SLC16A5	-10.3989	2.94654	0.00182584	0.0100495
SFRP1	-10.3983	2.93214	0.00182584	0.0100495
SNCA	-10.3982	2.92934	0.00176636	0.00980005
SLC35D1	-10.3955	2.94195	0.00182584	0.0100495
ZNF248	-10.3945	2.94091	0.00188765	0.0102727
PPP1R9A	-10.3931	2.93975	0.00188765	0.0102727
ERMAP	-10.3928	2.93218	0.00188765	0.0102727
UAP1L1	-10.3922	2.94143	0.00188765	0.0102727
NANP	-10.392	2.94333	0.00188765	0.0102727
L3MBTL3	-10.3911	2.93766	0.00188765	0.0102727
HSD17B8	-10.3896	2.9276	0.00188765	0.0102727
ZNF320	-10.387	2.92734	0.00122839	0.00761266
ZNF587	-10.3852	2.93618	0.00122839	0.00761266
ZDHHC23	-10.3832	2.94279	0.00122839	0.00761266
TBC1D30	-10.3825	2.92915	0.00127095	0.00778664
DCP1B	-10.3823	2.93041	0.00127095	0.00778664
DHRS4L2	-10.3806	2.92366	0.00127095	0.00778664
BRAT1	-10.3802	2.92143	0.00127095	0.00778664
ACSF3	-10.3793	2.92318	0.00127095	0.00778664
SORD	-10.3782	2.92829	0.00127095	0.00778664
ZNF521	-10.3773	2.9155	0.00127095	0.00778664
SLC16A6	-10.3769	2.92712	0.00127095	0.00778664
TMEM218	-10.3767	2.9174	0.00127095	0.00778664
GPR3	-10.3751	2.91119	0.00127095	0.00778664
ADAM33	-10.3737	2.90354	0.00122839	0.00761266
FAM76B	-10.3727	2.91597	0.00131522	0.00798369
TMEM201	-10.3723	2.91513	0.00131522	0.00798369
COL4A3	-10.3697	2.92658	0.00131522	0.00798369
TANGO6	-10.3692	2.9182	0.00131522	0.00798369
DNAAF2	-10.3677	2.92042	0.00131522	0.00798369
RAB40B	-10.3665	2.89734	0.00127095	0.00778664
COMTD1	-10.3664	2.90239	0.00131522	0.00798369
ZNF576	-10.3642	2.91014	0.00136129	0.00815229
SETD6	-10.3618	2.90859	0.00136129	0.00815229
CYB561D2	-10.3599	2.90367	0.00136129	0.00815229
CENPO	-10.356	2.89293	0.00136129	0.00815229
ZNF821	-10.3557	2.91206	0.00136129	0.00815229
IL17RC	-10.3547	2.8932	0.00136129	0.00815229
FZD10	-10.3545	2.91301	0.00136129	0.00815229
HLCS	-10.3529	2.89766	0.00140923	0.00833479
ACOT8	-10.3512	2.8956	0.00140923	0.00833479
FZD8	-10.351	2.909	0.00140923	0.00833479
RNF170	-10.3472	2.89061	0.00140923	0.00833479
DBR1	-10.3472	2.89567	0.00140923	0.00833479
IGFN1	-10.3468	2.91173	0.00140923	0.00833479
EXD3	-10.3466	2.88008	0.00136129	0.00815229
CROCC	-10.3455	2.88416	0.00140923	0.00833479
PYROXD1	-10.3454	2.89862	0.00140923	0.00833479
ABCB10	-10.3437	2.88646	0.00140923	0.00833479
TARS2	-10.3432	2.88409	0.00140923	0.00833479
ANKRA2	-10.3426	2.89046	0.00145913	0.00853597
ATG14	-10.3421	2.88812	0.00145913	0.00853597
AHRR	-10.3407	2.88101	0.00145913	0.00853597
BBS7	-10.34	2.89174	0.00145913	0.00853597
GLCE	-10.3397	2.88142	0.00145913	0.00853597
RASSF7	-10.3388	2.89348	0.00145913	0.00853597
WDR25	-10.3377	2.8866	0.00145913	0.00853597
PTPRD	-10.3371	2.88275	0.00145913	0.00853597
KCTD18	-10.3328	2.87758	0.00145913	0.00853597
LRIG3	-10.3321	2.88176	0.00151109	0.00879391
LRP5L	-10.3287	2.8857	0.00151109	0.00879391
PTPDC1	-10.3256	2.87956	0.00151109	0.00879391
KLF12	-10.325	2.87567	0.00151109	0.00879391
SERINC4	-10.3227	2.88151	0.0015652	0.00900411
STOML1	-10.3165	2.8577	0.0015652	0.00900411
NIF3L1	-10.315	2.86635	0.0015652	0.00900411
SAMD12	-10.3134	2.85204	0.0015652	0.00900411
CAPN10	-10.3132	2.8597	0.0015652	0.00900411
DACH1	-10.3055	2.84079	0.0015652	0.00900411
P2RY8	-10.3044	2.85371	0.00162157	0.00922957
FKBP1B	-10.3009	2.84325	0.00162157	0.00922957
CDC7	-10.3003	2.84931	0.00168029	0.00945625
C2orf42	-10.2997	2.85448	0.00168029	0.00945625
RIPK3	-10.2964	2.85032	0.00168029	0.00945625
TMEM37	-10.2962	2.83294	0.00162157	0.00922957
RFNG	-10.2954	2.84144	0.00168029	0.00945625
WDR83	-10.2941	2.8426	0.00168029	0.00945625
PLA2G6	-10.2939	2.83461	0.00168029	0.00945625
TMEM30B	-10.2918	2.85267	0.00168029	0.00945625
SLC25A19	-10.2892	2.85032	0.00174148	0.00971027
PARD6B	-10.289	2.85099	0.00174148	0.00971027
MPND	-10.2873	2.82848	0.00168029	0.00945625
SPTB	-10.2851	2.82698	0.00174148	0.00971027
QRSL1	-10.2839	2.833	0.00174148	0.00971027
KBTBD11	-10.2815	2.82823	0.00174148	0.00971027
MIR650	-10.2803	2.81643	0.00168029	0.00945625
TMEM42	-10.2782	2.82558	0.00180526	0.00995879
LRWD1	-10.276	2.83288	0.00180526	0.00995879
ZNF518A	-10.275	2.82458	0.00180526	0.00995879
ADAMTS14	-10.2745	2.81792	0.00180526	0.00995879
ATRIP	-10.2742	2.82188	0.00180526	0.00995879
DCLRE1B	-10.2738	2.82661	0.00180526	0.00995879
NTM	-10.271	2.80769	0.00174148	0.00971027
HOXB3	-10.2702	2.81491	0.00180526	0.00995879
HHLA3	-10.2681	2.80595	0.00180526	0.00995879
ZNF232	-10.2681	2.8232	0.00187176	0.0102207
TBCE	-10.2657	2.82326	0.00187176	0.0102207
PCCB	-10.2656	2.81757	0.00187176	0.0102207
CD79B	-10.2645	2.80817	0.00187176	0.0102207
ZNF33B	-10.2634	2.81198	0.00187176	0.0102207
ENDOV	-10.2633	2.81029	0.00187176	0.0102207
C3orf36	-10.2599	2.79747	0.00180526	0.00995879
MTX3	-10.2567	2.80991	0.0019411	0.0104694
ACTR3B	-10.2555	2.80789	0.0019411	0.0104694
MST1R	-10.2551	2.82396	0.0019411	0.0104694
PPFIA3	-10.2536	2.79726	0.00187176	0.0102207
IMMP2L	-10.2532	2.80554	0.0019411	0.0104694
ZNF549	-10.2515	2.81404	0.0019411	0.0104694
ALDH4A1	-10.2508	2.79301	0.0019411	0.0104694
SHC3	-10.2506	2.79889	0.0019411	0.0104694
ZNF564	-10.2498	2.81026	0.0019411	0.0104694
WASH7P	-10.2497	2.79607	0.0019411	0.0104694
USP2	-10.2494	2.79258	0.0019411	0.0104694
TRIM65	-10.2476	2.79629	0.0019411	0.0104694
DEPDC5	-10.2473	2.8054	0.00201343	0.0107715
TSPAN33	-10.2466	2.79684	0.0019411	0.0104694
HPS3	-10.246	2.80581	0.00201343	0.0107715
PMS1	-10.2397	2.79306	0.00201343	0.0107715
SLC9A7	-10.2397	2.80881	0.00201343	0.0107715
INTS7	-10.2351	2.79589	0.0020889	0.0110812
LOC729970	-10.2333	2.79201	0.0020889	0.0110812
GFOD1	-10.2314	2.7777	0.0020889	0.0110812
ARMC7	-10.2298	2.78758	0.0020889	0.0110812
ANO2	-10.2272	2.77294	0.0020889	0.0110812
WIF1	-10.2269	2.7943	0.0020889	0.0110812
ANKRD37	-10.2262	2.79409	0.0020889	0.0110812
MPP7	-10.226	2.77612	0.0020889	0.0110812
GGTLC1	-10.2248	2.78947	0.00216765	0.0114073
TMEM233	-10.2238	2.79421	0.00216765	0.0114073
MRPL48	-10.2229	2.77696	0.00216765	0.0114073
ZNF514	-10.2218	2.78351	0.00216765	0.0114073
YPEL1	-10.2211	2.77644	0.00216765	0.0114073
HSF4	-10.2209	2.77025	0.00216765	0.0114073
CD300C	-10.2196	2.78713	0.00216765	0.0114073
FHL5	-10.2194	2.76089	0.0020889	0.0110812
IFT74	-10.2189	2.76701	0.00216765	0.0114073
S1PR4	-10.2173	2.7683	0.00216765	0.0114073
GZMK	-10.2166	2.78791	0.00216765	0.0114073
PLEKHA7	-10.2145	2.76128	0.00216765	0.0114073
TMEM65	-10.2141	2.76474	0.00216765	0.0114073
GTF2H3	-10.2128	2.76615	0.00224985	0.0117103
FKTN	-10.2116	2.77194	0.00224985	0.0117103
RP9P	-10.2098	2.75994	0.00224985	0.0117103
CDO1	-10.2078	2.75303	0.00216765	0.0114073
ZSCAN26	-10.2077	2.77169	0.00224985	0.0117103
TAF4	-10.2076	2.7708	0.00224985	0.0117103
TMCO4	-10.2074	2.76105	0.00224985	0.0117103
GDPD3	-10.2073	2.76368	0.00224985	0.0117103
POP1	-10.2068	2.77316	0.00224985	0.0117103
METTL2A	-10.2047	2.76997	0.00224985	0.0117103
KCNN3	-10.2042	2.76012	0.00224985	0.0117103
PABPN1	-10.2024	2.75696	0.00224985	0.0117103
RXFP1	-10.2017	2.7449	0.00224985	0.0117103
ACAP3	-10.2006	2.75191	0.00233567	0.0120383
CA11	-10.1988	2.74409	0.00224985	0.0117103
MLYCD	-10.1976	2.7511	0.00233567	0.0120383
KCNQ1	-10.1958	2.75059	0.00233567	0.0120383
ZNF428	-10.1948	2.73926	0.00224985	0.0117103
HSD17B1	-10.1944	2.75111	0.00233567	0.0120383
IBA57	-10.1933	2.75081	0.00233567	0.0120383
SPATA2L	-10.1929	2.75338	0.00233567	0.0120383
MBOAT1	-10.1926	2.74331	0.00233567	0.0120383
FAM189B	-10.1922	2.75318	0.00242529	0.0123815
DNAH17	-10.1914	2.75654	0.00242529	0.0123815
RPL32P3	-10.1905	2.7473	0.00242529	0.0123815
CHCHD6	-10.1901	2.74627	0.00242529	0.0123815
GLYCTK	-10.1871	2.74085	0.00242529	0.0123815
ZNF182	-10.1858	2.75053	0.00242529	0.0123815
POMZP3	-10.1854	2.74951	0.00242529	0.0123815
DUOX2	-10.1844	2.76424	0.00233567	0.0120383
ADAMTS7	-10.1821	2.75574	0.00242529	0.0123815
OGG1	-10.1791	2.73218	0.00242529	0.0123815
AVPR1A	-10.1783	2.72058	0.00233567	0.0120383
TMEM25	-10.1765	2.72392	0.00242529	0.0123815
NBEAL1	-10.176	2.74782	0.00251891	0.0127464
PARP16	-10.1755	2.73586	0.00251891	0.0127464
AMDHD2	-10.1748	2.7329	0.00251891	0.0127464
ANGPT1	-10.1744	2.72146	0.00242529	0.0123815
ZNF300P1	-10.1733	2.74978	0.00251891	0.0127464
NXPH3	-10.1726	2.71712	0.00242529	0.0123815
ZNF449	-10.1717	2.73392	0.00251891	0.0127464
ZNF577	-10.1712	2.72537	0.00251891	0.0127464
LRRC20	-10.1688	2.72283	0.00251891	0.0127464
THG1L	-10.1659	2.73329	0.00261673	0.013128
APAF1	-10.164	2.72909	0.00261673	0.013128
SPAG4	-10.1638	2.72717	0.00261673	0.013128
FBXL17	-10.1605	2.71202	0.00261673	0.013128
FANCC	-10.1585	2.72107	0.00261673	0.013128
ZNF528	-10.1582	2.72194	0.00261673	0.013128
VRK2	-10.158	2.72657	0.00271897	0.0135152
PLEKHA8	-10.1579	2.72933	0.00271897	0.0135152
THAP1	-10.1572	2.72541	0.00271897	0.0135152
PYGM	-10.1569	2.70523	0.00261673	0.013128
GMEB1	-10.1544	2.72655	0.00271897	0.0135152
CYP2R1	-10.1519	2.7203	0.00271897	0.0135152
HOXA3	-10.1512	2.69882	0.00261673	0.013128
PRR5	-10.1509	2.7037	0.00271897	0.0135152
HLTF	-10.1499	2.71121	0.00271897	0.0135152
UST	-10.1488	2.71092	0.00271897	0.0135152
SDR39U1	-10.1484	2.71466	0.00271897	0.0135152
KCNC4	-10.1477	2.70092	0.00271897	0.0135152
SIPA1L3	-10.1467	2.71232	0.00271897	0.0135152
APCDD1	-10.1466	2.69368	0.00261673	0.013128
G2E3	-10.1465	2.71701	0.00271897	0.0135152
KIF16B	-10.1465	2.70647	0.00271897	0.0135152
CCDC66	-10.1457	2.71585	0.00282584	0.0139409
HRC	-10.1446	2.68813	0.00261673	0.013128
MIPEP	-10.1436	2.70671	0.00282584	0.0139409
ENOX2	-10.1388	2.70258	0.00282584	0.0139409
NLRX1	-10.1381	2.68955	0.00282584	0.0139409
PSRC1	-10.137	2.68522	0.00271897	0.0135152
EPHX2	-10.1363	2.68607	0.00282584	0.0139409
FOXL1	-10.1353	2.7075	0.00282584	0.0139409
OXLD1	-10.133	2.69328	0.00282584	0.0139409
NGF	-10.1324	2.71436	0.00282584	0.0139409
SDHAP1	-10.1305	2.69659	0.0029376	0.0143514
ARL15	-10.1295	2.68742	0.0029376	0.0143514
NUP37	-10.1283	2.69013	0.0029376	0.0143514
ZAP70	-10.1276	2.70076	0.0029376	0.0143514
AR	-10.1274	2.69876	0.0029376	0.0143514
MTHFSD	-10.1273	2.68789	0.0029376	0.0143514
ABCC10	-10.1265	2.68367	0.0029376	0.0143514
ROS1	-10.1254	2.70692	0.0029376	0.0143514
FHDC1	-10.125	2.69031	0.0029376	0.0143514
USP46	-10.124	2.68809	0.0029376	0.0143514
UBXN8	-10.1235	2.68697	0.0029376	0.0143514
RBM12B	-10.123	2.69865	0.0029376	0.0143514
RASA4	-10.1216	2.66914	0.00282584	0.0139409
PPP1R3E	-10.1203	2.68717	0.00305448	0.0147481
LAMA1	-10.1192	2.70347	0.0029376	0.0143514
DSN1	-10.1189	2.68184	0.00305448	0.0147481
RALGPS1	-10.1185	2.67461	0.0029376	0.0143514
ZFP28	-10.1172	2.68643	0.00305448	0.0147481
MGAT3	-10.1172	2.67939	0.00305448	0.0147481
DCAF4	-10.115	2.68588	0.00305448	0.0147481
XRCC3	-10.1147	2.6798	0.00305448	0.0147481
GNRH1	-10.1116	2.69197	0.00305448	0.0147481
MATK	-10.1082	2.67523	0.00317678	0.0150925
ZFP1	-10.1052	2.67451	0.00317678	0.0150925
LLGL1	-10.1035	2.66591	0.00317678	0.0150925
PPT2	-10.1028	2.65631	0.00305448	0.0147481
GNG7	-10.1012	2.66226	0.00317678	0.0150925
SLC27A4	-10.1001	2.66925	0.00317678	0.0150925
DALRD3	-10.0994	2.66289	0.00317678	0.0150925
SCARNA17	-10.0989	2.68696	0.00317678	0.0150925
MDFI	-10.0985	2.65851	0.00317678	0.0150925
TCTN1	-10.0978	2.65517	0.00317678	0.0150925
TCF7	-10.0936	2.6708	0.00330475	0.0155261
LOC374443	-10.091	2.66713	0.00330475	0.0155261
C7orf25	-10.0905	2.65352	0.00330475	0.0155261
NAPSB	-10.0901	2.65659	0.00330475	0.0155261
PDE10A	-10.0899	2.64806	0.00330475	0.0155261
EFS	-10.0874	2.64645	0.00330475	0.0155261
ADAP2	-10.0866	2.65581	0.00330475	0.0155261
PDE1B	-10.0859	2.64931	0.00330475	0.0155261
SLIT2	-10.0837	2.65619	0.00343872	0.0159915
PITPNM3	-10.0833	2.64014	0.00330475	0.0155261
DGCR6	-10.0804	2.63403	0.00330475	0.0155261
PLEKHF1	-10.0793	2.64785	0.00343872	0.0159915
MINPP1	-10.079	2.65094	0.00343872	0.0159915
APLNR	-10.0764	2.63206	0.00343872	0.0159915
SPTBN5	-10.0762	2.64398	0.00343872	0.0159915
ENO3	-10.0754	2.65847	0.00343872	0.0159915
GMNN	-10.0748	2.64792	0.00343872	0.0159915
TTI2	-10.0743	2.64992	0.00343872	0.0159915
TACR1	-10.0743	2.63051	0.00343872	0.0159915
SPATA5L1	-10.0727	2.6485	0.003579	0.0164854
ADAMTSL1	-10.071	2.62538	0.00343872	0.0159915
IDI2	-10.0685	2.63584	0.003579	0.0164854
CDK20	-10.0677	2.64212	0.003579	0.0164854
TMEM120B	-10.0666	2.63866	0.003579	0.0164854
SCUBE1	-10.0626	2.62804	0.003579	0.0164854
BTD	-10.0626	2.62472	0.003579	0.0164854
SIMC1	-10.0592	2.63385	0.00372592	0.016995
TTC9	-10.0556	2.62985	0.00372592	0.016995
OSR1	-10.0519	2.60901	0.00372592	0.016995
CLDN15	-10.0512	2.61228	0.00372592	0.016995
WDR90	-10.0489	2.61855	0.00372592	0.016995
XPNPEP3	-10.0488	2.61741	0.00372592	0.016995
OVGP1	-10.0486	2.62511	0.00387984	0.0174828
RPL23AP82	-10.045	2.62108	0.00387984	0.0174828
PSTPIP1	-10.0448	2.61882	0.00387984	0.0174828
CBX6	-10.0434	2.6107	0.00387984	0.0174828
LINC00847	-10.0413	2.6159	0.00387984	0.0174828
WDSUB1	-10.0404	2.61123	0.00387984	0.0174828
BMX	-10.0397	2.61222	0.00387984	0.0174828
SH2D1A	-10.0389	2.62637	0.00387984	0.0174828
AP4S1	-10.0361	2.60471	0.00387984	0.0174828
CLDN14	-10.0349	2.62771	0.00387984	0.0174828
C17orf51	-10.0337	2.61326	0.00404115	0.0179918
ZNF618	-10.0325	2.59127	0.00387984	0.0174828
PIP5K1B	-10.0324	2.59711	0.00404115	0.0179918
TCF23	10.0323	-2.24386	7.76514e-05	0.000974941
BPIFB2	10.0323	-2.24386	7.76514e-05	0.000974941
D2HGDH	-10.0307	2.59561	0.00404115	0.0179918
NUDT19	-10.0302	2.60356	0.00404115	0.0179918
ZSCAN31	-10.0297	2.59657	0.00404115	0.0179918
TMEM223	-10.0266	2.60287	0.00404115	0.0179918
HSD17B7	-10.0255	2.59693	0.00404115	0.0179918
ARHGEF28	-10.0249	2.59567	0.00404115	0.0179918
ACOX2	-10.0232	2.58243	0.00404115	0.0179918
POPDC2	-10.0214	2.59499	0.00421024	0.0185343
MORC2-AS1	-10.0195	2.58648	0.00421024	0.0185343
SEPSECS	-10.0166	2.58829	0.00421024	0.0185343
BACH2	-10.0165	2.59291	0.00421024	0.0185343
WDFY4	-10.015	2.5995	0.00421024	0.0185343
SARS2	-10.014	2.57715	0.00421024	0.0185343
DGKH	-10.0121	2.60345	0.00421024	0.0185343
ZSCAN22	-10.0088	2.58801	0.00438755	0.0190377
FIBCD1	-10.0073	2.59916	0.00421024	0.0185343
SYT15	-10.007	2.56497	0.00421024	0.0185343
PPIL3	-10.0062	2.58286	0.00438755	0.0190377
ZFY	-10.0062	2.58286	0.00438755	0.0190377
MIB2	-10.0061	2.57333	0.00438755	0.0190377
APBA2	-10.0053	2.57319	0.00438755	0.0190377
ROM1	-10.0048	2.56336	0.00421024	0.0185343
TNFRSF9	-10.0048	2.59531	0.00438755	0.0190377
HCG11	-10.0034	2.57644	0.00438755	0.0190377
LYL1	-10.0018	2.56407	0.00438755	0.0190377
TMEM237	-9.99633	2.56435	0.00438755	0.0190377
CASP8AP2	-9.99082	2.56704	0.00457353	0.0196624
BEND3	-9.98835	2.56902	0.00457353	0.0196624
KCNA5	-9.98793	2.54551	0.00438755	0.0190377
RNF219	-9.98784	2.56532	0.00457353	0.0196624
ACAD10	-9.98658	2.55902	0.00457353	0.0196624
ARMCX6	-9.98417	2.55861	0.00457353	0.0196624
CMC4	-9.98348	2.55357	0.00457353	0.0196624
ZNF707	-9.98221	2.54711	0.00457353	0.0196624
ADSSL1	-9.98221	2.55583	0.00476866	0.0202553
BAHCC1	-9.98129	2.56057	0.00476866	0.0202553
PHYHIP	-9.97943	2.53517	0.00290978	0.0143064
SNORD10	-9.97789	2.55017	0.00303688	0.0147022
ACBD4	-9.97752	2.53874	0.00290978	0.0143064
ZMAT1	-9.97724	2.54252	0.00303688	0.0147022
ARMC9	-9.97721	2.56231	0.00303688	0.0147022
TRMT10B	-9.97708	2.55004	0.00303688	0.0147022
ELMO3	-9.97674	2.55615	0.00303688	0.0147022
ZC3H10	-9.97622	2.55238	0.00303688	0.0147022
LAG3	-9.9756	2.56204	0.00303688	0.0147022
SNORA57	-9.97534	2.546	0.00303688	0.0147022
TTC39A	-9.97523	2.55098	0.00303688	0.0147022
DHRS11	-9.97481	2.54213	0.00303688	0.0147022
OGFOD2	-9.97389	2.54703	0.00303688	0.0147022
BNC2	-9.9725	2.54555	0.00303688	0.0147022
RTTN	-9.97197	2.54169	0.00303688	0.0147022
NOMO2	-9.97074	2.55272	0.00317044	0.0150925
CABLES2	-9.9702	2.54892	0.00317044	0.0150925
ARSI	-9.96886	2.54497	0.00317044	0.0150925
ZNF324	-9.96881	2.54746	0.00317044	0.0150925
WDR53	-9.96764	2.54478	0.00317044	0.0150925
FAM78A	-9.96733	2.53969	0.00317044	0.0150925
CEP290	-9.96669	2.54086	0.00317044	0.0150925
FOXF2	-9.96652	2.528	0.00303688	0.0147022
TRIM32	-9.96597	2.54701	0.00317044	0.0150925
METTL8	-9.96561	2.54446	0.00317044	0.0150925
CYB561D1	-9.96525	2.54189	0.00317044	0.0150925
UNC5C	-9.9652	2.53298	0.00317044	0.0150925
ZNF691	-9.96466	2.54054	0.00317044	0.0150925
TMEM231	-9.96421	2.54298	0.00317044	0.0150925
ADAP1	-9.96263	2.54022	0.00317044	0.0150925
C16orf87	-9.96242	2.55259	0.00317044	0.0150925
RAD52	-9.96083	2.53868	0.00317044	0.0150925
C1QTNF2	-9.96056	2.51656	0.00303688	0.0147022
C6orf203	-9.96005	2.53603	0.00317044	0.0150925
C3orf62	-9.95979	2.53978	0.00317044	0.0150925
SPOCD1	-9.95975	2.54229	0.00317044	0.0150925
TRIM7	-9.95925	2.52168	0.00317044	0.0150925
C1orf159	-9.95883	2.53584	0.00317044	0.0150925
PLEKHG5	-9.95883	2.53584	0.00317044	0.0150925
COMMD8	-9.95809	2.53062	0.00317044	0.0150925
TMEM14A	-9.95501	2.5171	0.00317044	0.0150925
SERPINI1	-9.95341	2.51421	0.00317044	0.0150925
FAM117B	-9.95179	2.52839	0.00331083	0.0155261
GAS2L1	-9.94974	2.51101	0.00317044	0.0150925
UBOX5	-9.94789	2.5291	0.00331083	0.0155261
INPP4B	-9.94776	2.52263	0.00331083	0.0155261
SUZ12P1	-9.94672	2.52378	0.00331083	0.0155261
PCDH10	-9.94514	2.51833	0.00331083	0.0155261
SNORA25	-9.94475	2.53497	0.00331083	0.0155261
LRIG2	-9.94383	2.52594	0.00345843	0.0160267
TBC1D19	-9.94111	2.53191	0.00345843	0.0160267
HMBOX1	-9.94111	2.53191	0.00345843	0.0160267
RFC5	-9.94106	2.51513	0.00345843	0.0160267
ADHFE1	-9.94094	2.50577	0.00331083	0.0155261
SPICE1	-9.93898	2.51746	0.00345843	0.0160267
NAGPA	-9.93723	2.50527	0.00345843	0.0160267
BBC3	-9.93581	2.5286	0.00345843	0.0160267
GALNT16	-9.93562	2.49963	0.00331083	0.0155261
FRAT2	-9.93393	2.50483	0.00345843	0.0160267
RABEP2	-9.9333	2.50609	0.00345843	0.0160267
DDX28	-9.93219	2.51781	0.00345843	0.0160267
EPM2A	-9.93188	2.50186	0.00345843	0.0160267
CDK8	-9.92993	2.51879	0.00361369	0.0165821
ZNF526	-9.92912	2.51608	0.00361369	0.0165821
TCEAL7	-9.92485	2.50094	0.00361369	0.0165821
FGGY	-9.92135	2.49643	0.00361369	0.0165821
SULT1A2	-9.92094	2.49365	0.00361369	0.0165821
CCT6P1	-9.92091	2.50444	0.00361369	0.0165821
LOC100506123	-9.91947	2.50024	0.00361369	0.0165821
GALNT6	-9.91841	2.51461	0.00361369	0.0165821
DHRS13	-9.91761	2.50401	0.00361369	0.0165821
NOP9	-9.91615	2.5104	0.00361369	0.0165821
AREG	-9.91595	2.50113	0.00377705	0.0171369
GFRA1	-9.91243	2.48013	0.00361369	0.0165821
TYSND1	-9.90972	2.48677	0.00377705	0.0171369
C4orf48	-9.90762	2.47534	0.00377705	0.0171369
FER	-9.90704	2.49597	0.00377705	0.0171369
GNA11	-9.90659	2.48224	0.00377705	0.0171369
MARS2	-9.90622	2.50385	0.00377705	0.0171369
NCKAP5L	-9.90474	2.49164	0.00377705	0.0171369
EVPL	-9.90035	2.48702	0.00394899	0.01769
USP32P2	-9.89946	2.473	0.00377705	0.0171369
EFCAB2	-9.89905	2.47578	0.00394899	0.01769
TAF1A	-9.89832	2.49755	0.00394899	0.01769
ZNF525	-9.89808	2.49083	0.00394899	0.01769
HNRNPA1L2	-9.89739	2.47839	0.00394899	0.01769
NDOR1	-9.89423	2.47383	0.00394899	0.01769
PXMP2	-9.8931	2.46085	0.00394899	0.01769
CYP26B1	-9.89183	2.49007	0.00394899	0.01769
EBF4	-9.8902	2.46631	0.00394899	0.01769
FAM83G	-9.88938	2.49512	0.00394899	0.01769
TRAPPC2	-9.88876	2.47041	0.00394899	0.01769
TIGD6	-9.88726	2.46599	0.00394899	0.01769
KIF21A	-9.88718	2.48137	0.00413003	0.0182754
SLC6A1	-9.88587	2.45133	0.00394899	0.01769
C14orf28	-9.8856	2.46866	0.00413003	0.0182754
C1orf131	-9.88473	2.46573	0.00413003	0.0182754
RASA2	-9.88391	2.48912	0.00394899	0.01769
NXF3	-9.88274	2.45543	0.00413003	0.0182754
PCGF6	-9.87839	2.46221	0.00413003	0.0182754
USP32P1	-9.87697	2.48427	0.00413003	0.0182754
RDH13	-9.87583	2.45908	0.00413003	0.0182754
ZDHHC8	-9.8754	2.45904	0.00413003	0.0182754
HAUS8	-9.87341	2.46736	0.0043207	0.0188604
SYT7	-9.87099	2.444	0.00413003	0.0182754
TMC4	-9.87061	2.46284	0.0043207	0.0188604
IL12A	-9.86993	2.47394	0.00413003	0.0182754
PDZD4	-9.8694	2.43635	0.00413003	0.0182754
ZNF568	-9.86834	2.45111	0.0043207	0.0188604
MYO9A	-9.86762	2.45969	0.0043207	0.0188604
LY9	-9.86513	2.46228	0.0043207	0.0188604
SERAC1	-9.8648	2.45512	0.0043207	0.0188604
ELP4	-9.86311	2.4418	0.0043207	0.0188604
VMO1	-9.8625	2.45633	0.0043207	0.0188604
PAX8	-9.86231	2.44469	0.0043207	0.0188604
LRRC14	-9.86165	2.44315	0.0043207	0.0188604
OTUD6B	-9.86132	2.449	0.0043207	0.0188604
FAM229B	-9.86065	2.4341	0.0043207	0.0188604
LYRM7	-9.86027	2.43708	0.0043207	0.0188604
COLEC11	-9.85831	2.42163	0.00413003	0.0182754
ERCC6	-9.8583	2.4458	0.00452161	0.0194969
MKS1	-9.85719	2.43078	0.0043207	0.0188604
HEATR6	-9.85498	2.43812	0.00452161	0.0194969
TESK2	-9.85442	2.44251	0.00452161	0.0194969
PKDCC	-9.85394	2.43951	0.00452161	0.0194969
MSH2	-9.85151	2.43484	0.00452161	0.0194969
KLF15	-9.85109	2.42418	0.00452161	0.0194969
TEFM	-9.84695	2.44039	0.00452161	0.0194969
LRCH2	-9.84548	2.43134	0.00473337	0.0201408
CYP19A1	9.84498	2.04938	1.3258e-19	7.96298e-17
PARG	-9.84217	2.42655	0.00473337	0.0201408
KCNAB1	-9.84146	2.41417	0.00452161	0.0194969
ABHD8	-9.84064	2.42491	0.00473337	0.0201408
SUV39H2	-9.83885	2.43969	0.00473337	0.0201408
OSBPL6	-9.83684	2.40914	0.00473337	0.0201408
DTNB	-9.83681	2.41696	0.00473337	0.0201408
MATN3	-9.83605	2.41223	0.00473337	0.0201408
PHKA1	-9.83481	2.42295	0.00473337	0.0201408
DBF4	-9.83479	2.43049	0.00473337	0.0201408
NCAPD3	-9.83421	2.42442	0.00473337	0.0201408
SLC25A27	-9.83263	2.40411	0.00473337	0.0201408
HSD17B6	-9.82959	2.41952	0.00495665	0.0209557
CLPB	-9.8252	2.42375	0.00495665	0.0209557
PEX7	-9.81419	2.39344	0.00495665	0.0209557
PREX2	-9.81245	2.39335	0.00519217	0.0217048
ZNF236	-9.81182	2.40754	0.00519217	0.0217048
PELI3	-9.81024	2.38511	0.00495665	0.0209557
GDF11	-9.80784	2.3915	0.00519217	0.0217048
RAD9A	-9.80772	2.40105	0.00519217	0.0217048
FAM184B	-9.80702	2.39943	0.00519217	0.0217048
CDAN1	-9.80686	2.401	0.00519217	0.0217048
ANKRD6	-9.80627	2.38981	0.00519217	0.0217048
ZNF234	-9.8062	2.40719	0.00519217	0.0217048
MVK	-9.80273	2.38149	0.00519217	0.0217048
MYO7B	-9.80207	2.37482	0.00519217	0.0217048
FAM149A	-9.80126	2.38306	0.00519217	0.0217048
RTN2	-9.79896	2.37968	0.00519217	0.0217048
FAAH	-9.79773	2.38778	0.00544068	0.0224591
LGR6	-9.79423	2.3695	0.00519217	0.0217048
ZNF347	-9.79253	2.38268	0.00544068	0.0224591
EFCAB13	-9.79054	2.39851	0.00544068	0.0224591
GPR153	-9.79016	2.36599	0.00544068	0.0224591
LRRC37B	-9.78976	2.38418	0.00544068	0.0224591
SCRN3	-9.78913	2.36764	0.00544068	0.0224591
ABHD14A	-9.78828	2.36253	0.00544068	0.0224591
ZNF16	-9.78748	2.37592	0.00544068	0.0224591
COL4A5	-9.78709	2.36589	0.00544068	0.0224591
SPSB2	-9.78485	2.37582	0.00570301	0.0233362
PRRX2	-9.78476	2.36243	0.00544068	0.0224591
ZDHHC11	-9.78448	2.36071	0.00544068	0.0224591
GIPC3	-9.78346	2.35726	0.00544068	0.0224591
FAM184A	-9.78207	2.37735	0.00570301	0.0233362
ZBTB8A	-9.78111	2.35891	0.00544068	0.0224591
FGF18	-9.77892	2.3537	0.00544068	0.0224591
PUS10	-9.77843	2.37393	0.00570301	0.0233362
CETN3	-9.77758	2.36391	0.00570301	0.0233362
ZBTB6	-9.77566	2.37546	0.00570301	0.0233362
TBC1D14	-9.77303	2.36545	0.00570301	0.0233362
KLHL8	-9.7723	2.36376	0.00570301	0.0233362
XKR8	-9.77142	2.35867	0.00570301	0.0233362
NEK4	-9.77098	2.36872	0.00598002	0.0242171
PRMT6	-9.7698	2.35693	0.00570301	0.0233362
MARK1	-9.76922	2.35861	0.00598002	0.0242171
CHEK2	-9.76776	2.36529	0.00598002	0.0242171
PKD1L1	-9.76655	2.34825	0.00570301	0.0233362
ZNF880	-9.76599	2.36022	0.00598002	0.0242171
SNORD80	-9.76527	2.36853	0.00598002	0.0242171
DNM3	-9.76492	2.34122	0.00570301	0.0233362
SNTG2	-9.76386	2.33228	0.00570301	0.0233362
GPAT2	-9.76346	2.3482	0.00598002	0.0242171
ZNF674-AS1	-9.76174	2.36345	0.00598002	0.0242171
PNMA2	-9.75976	2.34467	0.00598002	0.0242171
KLF8	-9.75964	2.35158	0.00598002	0.0242171
ZDBF2	-9.75952	2.35837	0.00598002	0.0242171
CREB3L1	-9.7591	2.36338	0.00598002	0.0242171
MRPS31P5	-9.75873	2.34639	0.00598002	0.0242171
MYOC	-9.75761	2.32683	0.00570301	0.0233362
FUK	-9.75738	2.34114	0.00598002	0.0242171
WDR27	-9.75729	2.35324	0.00598002	0.0242171
CLTCL1	-9.75707	2.33937	0.00598002	0.0242171
GTF2E1	-9.75654	2.35152	0.00598002	0.0242171
LETM2	-9.75555	2.35827	0.00627266	0.0251913
IQCG	-9.7512	2.34628	0.00627266	0.0251913
ETAA1	-9.74939	2.34105	0.00627266	0.0251913
TAF5	-9.74783	2.34965	0.00627266	0.0251913
INVS	-9.74623	2.33576	0.00627266	0.0251913
B3GALT4	-9.74592	2.33399	0.00627266	0.0251913
DOK6	-9.74574	2.33043	0.00627266	0.0251913
TMEM234	-9.7449	2.33575	0.00627266	0.0251913
PRICKLE4	-9.74436	2.32503	0.00627266	0.0251913
DGKQ	-9.74168	2.32504	0.00627266	0.0251913
ZNF567	-9.74113	2.34441	0.00627266	0.0251913
TMC7	-9.74105	2.35122	0.00627266	0.0251913
PLS1	-9.73834	2.34608	0.00658193	0.0261512
TTC8	-9.73779	2.32324	0.00627266	0.0251913
PGR	-9.73721	2.32505	0.00658193	0.0261512
RFX8	-9.73713	2.35617	0.00627266	0.0251913
GRID1	-9.73709	2.31411	0.00627266	0.0251913
CARD11	-9.73619	2.33918	0.00658193	0.0261512
CNPY4	-9.73389	2.32145	0.00658193	0.0261512
FAM221A	-9.73333	2.33567	0.00658193	0.0261512
TAMM41	-9.73147	2.3304	0.00658193	0.0261512
SPN	-9.7314	2.32506	0.00658193	0.0261512
WWOX	-9.73061	2.31048	0.00658193	0.0261512
ZNF446	-9.73061	2.31048	0.00658193	0.0261512
EEF1E1	-9.73058	2.3304	0.00658193	0.0261512
WSCD1	-9.72959	2.31235	0.00658193	0.0261512
YEATS4	-9.72954	2.31967	0.00658193	0.0261512
GLMN	-9.72803	2.32862	0.00658193	0.0261512
SGSM1	-9.72746	2.33039	0.00658193	0.0261512
MCM2	-9.72673	2.32149	0.00658193	0.0261512
ALDH5A1	-9.72604	2.30496	0.00658193	0.0261512
NECAB3	-9.72555	2.3124	0.00658193	0.0261512
KLHL28	-9.72526	2.32329	0.00658193	0.0261512
TUB	-9.72351	2.31608	0.0069089	0.0270869
ZNF780B	-9.72049	2.31429	0.0069089	0.0270869
FANCE	-9.71924	2.31974	0.0069089	0.0270869
NPFF	-9.71421	2.30704	0.0069089	0.0270869
EPS8L1	-9.71421	2.30704	0.0069089	0.0270869
CHST7	-9.71241	2.31438	0.0069089	0.0270869
ZNF773	-9.71185	2.30892	0.0069089	0.0270869
NBPF1	-9.71151	2.30709	0.0069089	0.0270869
FAM84A	-9.71118	2.29777	0.0069089	0.0270869
PI16	-9.71085	2.28823	0.0069089	0.0270869
SSTR5	9.71073	-2.42056	0.000658456	0.00475228
ANG	-9.7087	2.30158	0.0069089	0.0270869
ZNF605	-9.70735	2.30899	0.00725473	0.0281012
PRICKLE3	-9.70668	2.31264	0.00725473	0.0281012
MFAP5	-9.70597	2.28647	0.0069089	0.0270869
STRIP2	-9.70546	2.32512	0.0069089	0.0270869
SWT1	-9.70397	2.30538	0.00725473	0.0281012
CCSAP	-9.69933	2.29993	0.00725473	0.0281012
ZMAT5	-9.6984	2.29245	0.00725473	0.0281012
PPP1R16A	-9.69717	2.29812	0.00725473	0.0281012
CCDC51	-9.69383	2.28497	0.00725473	0.0281012
ESRP2	-9.68969	2.29458	0.00762064	0.0291914
ADAMTS9-AS2	-9.68944	2.29084	0.00762064	0.0291914
ZNF354B	-9.68904	2.29832	0.00762064	0.0291914
PIGM	-9.68828	2.28708	0.00762064	0.0291914
CA9	-9.68709	2.3093	0.00725473	0.0281012
ZKSCAN2	-9.68491	2.29098	0.00762064	0.0291914
KIF3C	-9.68436	2.26578	0.00725473	0.0281012
LIME1	-9.68332	2.27766	0.00762064	0.0291914
PROSER2	-9.67975	2.28548	0.00762064	0.0291914
CASP6	-9.67851	2.2641	0.00762064	0.0291914
PAFAH1B3	-9.67512	2.25826	0.00762064	0.0291914
PAXIP1	-9.67484	2.28376	0.00800798	0.0302204
TMEM139	-9.67265	2.26243	0.00762064	0.0291914
AUH	-9.6721	2.26446	0.00800798	0.0302204
PIGB	-9.66944	2.26261	0.00800798	0.0302204
RUNX2	-9.66863	2.27055	0.00800798	0.0302204
PLCD4	-9.6668	2.27064	0.00800798	0.0302204
IL34	-9.66629	2.25067	0.00800798	0.0302204
PCYOX1L	-9.66307	2.25089	0.00800798	0.0302204
ZBTB41	-9.66211	2.26302	0.00800798	0.0302204
CDH19	-9.66182	2.23642	0.00762064	0.0291914
RBP5	-9.66178	2.24893	0.00800798	0.0302204
SAMD5	-9.65985	2.25111	0.00800798	0.0302204
MSH3	-9.65709	2.25129	0.00841816	0.0312244
LINC00622	-9.65697	2.27687	0.00800798	0.0302204
GCSH	-9.65295	2.25157	0.00841816	0.0312244
PLEKHM3	-9.65249	2.2516	0.00841816	0.0312244
MIR29C	-9.65203	2.26358	0.00841816	0.0312244
GPR89A	-9.65134	2.25769	0.00841816	0.0312244
MYOM1	-9.64987	2.23528	0.00841816	0.0312244
FBXW9	-9.64726	2.2438	0.00841816	0.0312244
ZNF764	-9.64704	2.24994	0.00841816	0.0312244
C1QTNF7	-9.64647	2.22708	0.00800798	0.0302204
GDF10	-9.64318	2.24205	0.00841816	0.0312244
FGFR3	-9.64315	2.22951	0.00841816	0.0312244
PMS2	-9.64027	2.24635	0.00885272	0.0324809
TRMT61B	-9.63974	2.24841	0.00885272	0.0324809
SYCE1L	-9.63964	2.22342	0.00841816	0.0312244
CDPF1	-9.6393	2.23406	0.00885272	0.0324809
PRICKLE1	-9.63791	2.23417	0.00885272	0.0324809
ST6GALNAC1	-9.63619	2.21507	0.00841816	0.0312244
ZNF701	-9.63579	2.2426	0.00885272	0.0324809
ADORA2B	-9.63514	2.26255	0.00841816	0.0312244
LGI2	-9.63386	2.21531	0.00841816	0.0312244
CHRNA10	-9.63321	2.23663	0.00885272	0.0324809
RPL36A	-9.63307	2.22616	0.00885272	0.0324809
PBX4	-9.63283	2.24888	0.00885272	0.0324809
FBXL4	-9.63275	2.23667	0.00885272	0.0324809
CCDC146	-9.63262	2.24079	0.00885272	0.0324809
ZNF431	-9.63197	2.24693	0.00885272	0.0324809
SDHAP3	-9.63155	2.23052	0.00885272	0.0324809
CA3	-9.62448	2.21841	0.00885272	0.0324809
TAF8	-9.62396	2.22061	0.0093133	0.0337933
HPS6	-9.62018	2.22309	0.0093133	0.0337933
NUDT18	-9.61947	2.2146	0.0093133	0.0337933
CD28	-9.61928	2.23976	0.0093133	0.0337933
TCF15	-9.61783	2.24189	0.0093133	0.0337933
FAHD2B	-9.61771	2.21043	0.0093133	0.0337933
ANKMY1	-9.61444	2.21077	0.0093133	0.0337933
ZNF853	-9.61345	2.21304	0.0093133	0.0337933
SLC37A2	-9.61144	2.21967	0.0093133	0.0337933
RBM45	-9.60897	2.2048	0.0093133	0.0337933
ABAT	-9.60598	2.2138	0.00980167	0.0349795
NR2F1	-9.60464	2.18735	0.0093133	0.0337933
DENND1B	-9.60382	2.20536	0.00980167	0.0349795
HOXB6	-9.60352	2.22042	0.00980167	0.0349795
SULT2B1	-9.60318	2.21408	0.00980167	0.0349795
RRN3P1	-9.60152	2.20342	0.00980167	0.0349795
CLEC10A	-9.60104	2.17857	0.00885272	0.0324809
TCTN2	-9.60071	2.19688	0.00980167	0.0349795
TCEAL2	-9.60041	2.18789	0.0093133	0.0337933
CIT	-9.59985	2.1925	0.00980167	0.0349795
C1RL-AS1	-9.59945	2.21446	0.00980167	0.0349795
TMPRSS13	-9.59564	2.21906	0.00980167	0.0349795
AMOT	-9.59461	2.1976	0.00980167	0.0349795
CEP85	-9.5945	2.2042	0.00980167	0.0349795
CD8B	-9.59295	2.21298	0.00980167	0.0349795
GPATCH1	-9.59229	2.19565	0.00980167	0.0349795
ZNF230	-9.59028	2.20466	0.0103197	0.0363193
ADAMTSL2	-9.58766	2.19175	0.0103197	0.0363193
ULBP1	-9.58738	2.21141	0.0103197	0.0363193
P4HA3	-9.5865	2.20723	0.0103197	0.0363193
FAM173A	-9.58493	2.18534	0.0103197	0.0363193
SCAI	-9.58448	2.18312	0.0103197	0.0363193
NEGR1	-9.58318	2.17408	0.0103197	0.0363193
C12orf73	-9.58298	2.19009	0.0103197	0.0363193
PDP2	-9.58243	2.19681	0.0103197	0.0363193
ZDHHC24	-9.58076	2.17905	0.0103197	0.0363193
ZSCAN2	-9.58031	2.1768	0.0103197	0.0363193
ZNF17	-9.58018	2.1882	0.0103197	0.0363193
ZNF420	-9.57743	2.18178	0.0103197	0.0363193
ZNF587B	-9.57507	2.18209	0.0108696	0.0378596
ARVCF	-9.57477	2.16355	0.0103197	0.0363193
ANKRD35	-9.57386	2.15891	0.0103197	0.0363193
C19orf54	-9.57367	2.18	0.0108696	0.0378596
SP4	-9.57267	2.18691	0.0108696	0.0378596
CCDC28B	-9.5676	2.17165	0.0108696	0.0378596
ZCCHC4	-9.56429	2.16981	0.0108696	0.0378596
TMEM99	-9.56052	2.1657	0.00675002	0.0266512
CD70	-9.55992	2.19507	0.0103197	0.0363193
POC5	-9.55814	2.16838	0.00712415	0.0277063
KCNQ4	-9.55774	2.14701	0.00675002	0.0266512
RYR3	-9.55727	2.14216	0.00675002	0.0266512
ZNF789	-9.55721	2.1615	0.00675002	0.0266512
ZC2HC1A	-9.55674	2.15921	0.00675002	0.0266512
CDH24	-9.5544	2.14267	0.00675002	0.0266512
RNPC3	-9.55151	2.16002	0.00712415	0.0277063
TESPA1	-9.55149	2.17164	0.00712415	0.0277063
FBXO10	-9.54961	2.16266	0.00712415	0.0277063
GDAP1	-9.54723	2.13651	0.00675002	0.0266512
PDE1A	-9.54579	2.13428	0.00675002	0.0266512
CHAF1A	-9.54532	2.1491	0.00712415	0.0277063
ELOVL6	-9.54486	2.16569	0.00712415	0.0277063
CHN2	-9.54339	2.13968	0.00712415	0.0277063
CCDC102A	-9.542	2.16148	0.00712415	0.0277063
ZNF205	-9.54098	2.13266	0.00712415	0.0277063
C17orf75	-9.54052	2.14263	0.00712415	0.0277063
FGFBP2	-9.53963	2.16415	0.00712415	0.0277063
MC1R	-9.53955	2.13789	0.00712415	0.0277063
SLA2	-9.53578	2.15305	0.00752237	0.0289448
KIAA1549	-9.5352	2.12872	0.00712415	0.0277063
ALG14	-9.53331	2.13655	0.00752237	0.0289448
MAP9	-9.53234	2.13425	0.00752237	0.0289448
MRM1	-9.53143	2.1442	0.00752237	0.0289448
ASPA	-9.53052	2.15152	0.00752237	0.0289448
[truncated: 2,551 more rows]

## Sheet: FoldComparisions
The following tables provide a list of all differentially regulated genes (p.adj<0.05) and their fold changes (fc), identified for each infection outlined in the manuscript (
RSV	RSV_fc		H1N1	H1N1_fc		RV16	RV_16_fc		Lung	Lung_fc		CoV-2	CoV-2_fc
TJP2	5.35081		RSAD2	6.20426		MX1	3.56		FDCSP	11.6259		CSF3	4.86111
CSF2	4.36676		MX1	6.08656		IFI44L	3.10333		RNASE2	11.5399		S100A7	4.04457
DDIT3	3.67606		IFI44L	5.89479		IFIT1	2.84		GABRA5	10.8797		CXCL5	3.62205
PPP1R15A	3.41043		MX2	5.86055		OASL	2.61		MYL1	10.7099		SPRR2E	3.47088
DNMBP	2.80939		OAS1	5.08466		IFIT3	2.42		AKR1B10	10.5253		HMGN2P46	3.20626
SRGAP3	2.4811		XAF1	4.9313		OAS1	2.2925		EBLN1	10.5174		CES1P1	3.15183
NFIL3	2.4694		IFIT1	4.76796		IFIT2	2.275		BPIFB2	10.0323		CCL20	3.12766
TNFAIP3	2.373		TRIM22	4.6741		RSAD2	2.145		TCF23	10.0323		IFI27	3.04602
PIK3AP1	2.31462		OAS2	4.46572		DDX58	2.08333		CYP19A1	9.84498		CSF2	3.03879
IHH	1.8076		USP18	4.43962		IRF9	2.01		SSTR5	9.71073		IL6	2.99168
BCL6	1.68426		CMPK2	4.2803		ISG15	2		SELL	9.45386		SPRR2D	2.97449
RND3	1.61204		IFIT3	4.22867		XAF1	1.95043		ECRP	9.29627		IL36G	2.7386
KCNJ2	1.58996		OASL	4.22127		MX2	1.9445		CARD17	9.1888		XAF1	2.734
SRSF5	-1.3211		IFIT2	4.1938		REC8	1.91		HMX1	9.16194		IFI6	2.70808
PAFAH1B1	-1.44866		IFI6	4.00464		IFI44	1.7188		ACOT6	8.84018		IFI44L	2.66798
EIF1AD	-1.62928		SAMD9L	3.87792		OAS3	1.64		KRT81	8.78084		MX1	2.62282
POP1	-1.64958		DDX58	3.83926		HERC5	1.62		CCL4	8.73162		VNN3	2.49144
UTP3	-1.65696		TNFSF10	3.78553		OAS2	1.55125		CCDC140	8.71245		MX2	2.4789
ZNF551	-1.84328		DDX60L	3.78278		IFI6	1.54		LMO1	8.71245		PDZK1IP1	2.46677
IREB2	-1.88948		IFI27	3.75083		CMPK2	1.496		ST20	8.6822		SAA2	2.40517
MAT2A	-2.19634		HERC5	3.64453		TRIM22	1.455		CRISP3	8.60829		CXCL3	2.33998
ARRDC4	-2.26613		RTP4	3.5439		IFI27	1.45		P2RY13	8.38447		BCL2A1	2.33698
PTPRE	-2.34712		IRF7	3.4702		IRF7	1.4		IL17C	8.3783		SAA1	2.23376
TBC1D24	-2.58434		IFIH1	3.45589		DDX60	1.4		IFNL1	8.23521		MMP9	2.19805
PMS2P2	-2.79439		STAT1	3.3626		HERC6	1.39		PAX3	8.23521		GBP5	2.03168
FUT4	-2.90599		PARP9	3.36105		USP18	1.37		LINC00309	8.16263		PGLYRP4	2.01219
TXNIP	-3.16426		EPSTI1	3.35132		STAT1	1.32743		TM4SF20	8.14587		TNFSF14	1.93004
			PARP14	3.31388		PARP9	1.32633		CPLX2	8.09624		PI3	1.89248
			CXCL11	3.28327		SAMD9	1.28		CLEC4E	8.08424		VNN1	1.88362
			HERC6	3.27671		EPSTI1	1.2		CLEC4D	8.02303		ICAM1	1.88317
			ISG15	3.23352		PLSCR1	1.185		STAP1	7.87527		S100A8	1.88293
			SP110	3.19698		DDX60L	1.08		VSX1	7.79339		CFB	1.84786
			GBP1	3.19255		SP110	1.076		CCL8	7.76931		INHBA	1.8119
			IRF9	2.98584		IFIH1	1.071		APOBEC3A	7.74279		TNF	1.80979
			SAMD9	2.97799		SAMD9L	1.06125		S100A12	7.60669		KRT24	1.80936
			CCL5	2.92957		PARP14	1.028		FFAR2	7.53909		C1QTNF1	1.7908
			REC8	2.89594		IFIT5	0.986		GAPT	7.51123		MRGPRX3	1.75946
			IFI35	2.89549		PRIC285	0.946		TCN1	7.50741		CXCL6	1.75816
			IFI44	2.87753		IFITM1	0.935		FCER1G	7.47816		OAS1	1.7239
			BST2	2.86191		TNFSF10	0.913		IL27	7.468		SPRR2A	1.70868
			IFNB1	2.82524		SAMHD1	0.843333		LINC00659	7.42658		ZC3H12A	1.66093
			OAS3	2.74072		CXCL11	0.814333		CLC	7.38914		IFITM1	1.65445
			PLSCR1	2.66202		GBP1	0.8092		PRL	7.38782		BIRC3	1.63793
			IFIT5	2.59741		CCL5	0.8055		C5orf58	7.37868		IRAK2	1.60735
			DTX3L	2.52724		DTX3L	0.802		CYP4F3	7.33786		TNFAIP3	1.6057
			CXCL10	2.49248		PMAIP1	0.8015		HESX1	7.31707		KRT6B	1.53779
			DDX60	2.43264		KLF4	0.7955		IFI6	7.31313		TNFAIP2	1.52573
			PRIC285	2.42611		DHX58	0.7925		OLR1	7.30511		IRF7	1.52515
			PARP12	2.41506		BST2	0.768667		CLPS	7.29848		SOD2	1.51704
			LAMP3	2.34955		RTP4	0.758		PLEK	7.27869		C3	1.5041
			C19orf66	2.34688		PARP12	0.742		IL2RG	7.26255		LTB	1.49995
			TRIM21	2.3404		EIF2AK2	0.734		HBG2	7.20885		RND1	1.47306
			LMO2	2.24195		SP100	0.729429		CASP5	7.14337		SERPINA3	1.46508
			SAMHD1	2.22402		VEGFC	0.724		IFIT1	7.14251		TRIML2	1.44257
			HES4	2.16053		ZC3HAV1	0.72325		CA1	7.13575		MGC12916	1.42083
			APOL6	2.14572		ZNFX1	0.712		SNORA12	7.07118		CXCL2	1.42075
			SLFN5	2.12617		---	0.7		UPK2	7.04002		CXCL1	1.41486
			GMPR	2.11287		IFI35	0.685		OAS1	6.99211		PLAT	1.39618
			TAP1	2.09653		TRIM25	0.667		C9orf66	6.93951		BST2	1.37039
			SP100	2.06065		IFI16	0.660667		CACNA1A	6.92973		RHCG	1.34658
			GBP4	2.04718		C19orf66	0.651		TNFSF13B	6.91502		OAS3	1.33054
			NCOA7	2.04397		IL6	0.633		BCL2A1	6.87413		MYEOV	1.32353
			MYD88	1.95538		HES4	0.632		CDR1	6.87141		HEPHL1	1.30882
			EIF2AK2	1.94416		PTPRG	0.622		GTSF1	6.85849		LIF	1.29786
			APOL1	1.93868		EGR1	0.617333		CCL11	6.85808		HBEGF	1.28971
			IFITM1	1.9177		TNFAIP3	0.588		TREML4	6.85081		OAS2	1.28259
			IFI16	1.9153		FGF2	0.588		PRAME	6.84276		S100A12	1.2677
			SLC15A3	1.88266		IL1A	0.583		SIGLEC14	6.82616		TNIP1	1.25491
			UBE2L6	1.88035		SLFN5	0.5825		OAS3	6.82428		IRF9	1.2446
			HSH2D	1.87562		PARP10	0.577		IGSF6	6.8128		C15orf48	1.23111
			TNFSF13B	1.87461		ANGPTL4	0.576		GPR141	6.80579		IL32	1.22782
			C1orf38	1.8273		GPR109A	0.575		LOC100131626	6.7941		KRT75	1.21671
			TRIM14	1.80605		TRIM21	0.567		OR2AT4	6.78415		P2RY6	1.21072
			C1S	1.80513		STAT2	0.557		TARP	6.77609		SLC6A14	1.21001
			TLR3	1.76477		TRIM14	0.553		GPR84	6.76455		ITGB3	1.19919
			TDRD7	1.74931		NFKBIZ	0.552		LYPD1	6.74003		CYP27B1	1.19821
			NMI	1.74857		APOL6	0.5305		LILRA6	6.73494		FAM167A	1.15447
			GBP3	1.74656		GBP4	0.525		TMEM171	6.7206		MAFF	1.1304
			STAT2	1.74506		HSH2D	0.519		MMP8	6.71052		STAT5A	1.13032
			UBA7	1.6994		PLCB4	0.505		CNTN5	6.65133		EPSTI1	1.09675
			GOLGA6L4	1.65626		NCOA7	0.4975		BTNL3	6.6356		S100A9	1.09643
			DHX58	1.64411		APOL1	0.488429		IFIT2	6.63209		IL1A	1.07685
			NLRC5	1.64056		FAM46A	0.4785		ALOX5AP	6.61836		IL1B	1.06004
			APOBEC3G	1.63646		IRF1	0.477		IFITM2	6.60784		EDN1	1.05963
			PHF11	1.62639		C1orf38	0.4745		ANKS4B	6.60758		KRT4	1.03286
			ISG20	1.62022		G0S2	0.473		FCGR3B	6.5958		HELZ2	1.03117
			PNPT1	1.60709		GOLGA6L4	0.472		TFEC	6.56749		MAP3K8	1.02847
			ETV7	1.59488		LAMP3	0.456		MS4A3	6.55261		SOCS3	1.02784
			LAP3	1.57246		GBP3	0.449		IL1RN	6.52978		IVL	1.02205
			FAM46A	1.54021		RUFY2	0.445		METTL7B	6.49142		CRCT1	1.01853
			BATF2	1.5073		PML	0.427667		LY96	6.48989		PDGFB	1.01838
			TMEM140	1.50704		LAP3	0.423		SNORA28	6.48475		TLR2	1.0097
			ZNFX1	1.50536		TAP1	0.416		EIF2AK2	6.47799		ADAM8	1.00833
			APOL2	1.50307		BIRC3	0.414		IFIT3	6.46865		TYMP	0.995473
			TRANK1	1.45656		IL1B	0.411		TREML3P	6.45341		NFKB2	0.956802
			PARP10	1.44751		TRIM5	0.4045		DAPP1	6.44472		BPGM	0.944597
			CCL2	1.44333		N4BP1	0.4		CLCA3P	6.42371		IER3	0.939482
			IL28A	1.43339		EDN1	0.4		FGL1	6.41813		NRCAM	0.937651
			TRIM25	1.41589		PHF11	0.395		RHOH	6.39869		IFIT1	0.913819
			PML	1.41587		MYD88	0.39		AQP9	6.35938		NFKBIZ	0.90036
			APOL3	1.40761		IFNB1	0.384		ARSE	6.32392		NFKBIA	0.888797
			MAP2	1.39977		RNF213	0.383		MAP2K6	6.27525		IL7R	0.886653
			IL29	1.37147		PPM1K	0.374		MRVI1-AS1	6.24502		IFI44	0.881401
			PSMB9	1.35806		CXCL10	0.374		HBD	6.21972		PLSCR1	0.862889
			GBP5	1.33444		TDRD7	0.372		CLEC6A	6.20971		RELB	0.833151
			PLEKHA4	1.30098		GRB10	0.37		CCL7	6.20951		KYNU	0.833055
			CYP2J2	1.27382		HDAC9	0.369		IL12B	6.20148		G0S2	0.82022
			RIMS2	1.2548		ZCCHC2	0.3645		SLED1	6.19513		C1S	0.819027
			TRIM5	1.2455		NT5E	0.362		KCNH7	6.1589		SAMHD1	0.801864
			CH25H	1.24477		PNPT1	0.3615		HBG1	6.15782		TGM1	0.786938
			PDZD2	1.21583		UBE2L6	0.36		CXCR2P1	6.1484		IFIT3	0.782606
			ODF3B	1.21131		NFKBIA	0.359667		CXCL10	6.1427		BMP2	0.77711
			RNF213	1.21075		NLRC5	0.355		ANKRD22	6.12647		PARP12	0.776528
			VEGFC	1.20619		NOTCH4	0.352		SAMD9	6.1192		IFITM3	0.774299
			C1R	1.1964		ADAR	0.33375		EFCAB10	6.09795		SGPP2	0.772996
			DAPP1	1.16785		SPOCK1	0.328		SNORA54	6.08832		DTX2	0.771909
			OGFR	1.15387		ISG20	0.325		OAS2	6.08233		MMP1	0.762628
			RASGRP3	1.1533		SHANK2	0.324		ZPLD1	6.07		PRSS3	0.757702
			SP140L	1.13087		OGFR	0.324		MX2	6.06803		RHOF	0.757551
			SLC25A28	1.12879		FST	0.316		C11orf86	6.06796		SPRR1A	0.756219
			IRF1	1.10539		RGMB	0.315		CELA1	6.06796		CDC42EP2	0.746806
			IL15RA	1.10361		LZTS1	0.309		LRRC26	6.06796		STC1	0.738835
			TRIM38	1.10319		SLC25A28	0.305		SULT1B1	6.05302		BCL3	0.737953
			LY6E	1.10029		PLAUR	0.303		TSPAN16	6.05198		POU2F2	0.732249
			STARD5	1.09494		APOL3	0.295		DDX60L	6.04648		XDH	0.730765
			ZCCHC2	1.09456		KCNQ2	0.293		MND1	6.04158		SERPINB1	0.723251
			NT5C3	1.09383		TRIM56	0.288		C6	6.02806		EFNA1	0.718723
			C5orf56	1.08562		ID1	0.287		TDRD1	6.02377		TGM2	0.713225
			PPM1K	1.07489		FOSL1	0.286		C8A	6.01354		LCN2	0.70272
			TYMP	1.05072		MATN4	0.282		FBN2	6.01337		PRDM1	0.699347
			RBCK1	1.03933		KRT6B	0.281		SNORA49	6.00856		IKBKE	0.696925
			PRKD2	1.03908		RTKN	0.28		SRGN	5.99858		PLAUR	0.691658
			IL15	1.03734		KRT6A	0.279		PPP2R2C	5.98933		S100P	0.688324
			HLA-F	1.0326		HMGA2	0.279		HERC5	5.9675		ADRB2	0.682582
			CASP1	1.01833		DPP6	0.277		BCL2L14	5.96705		SERPINB2	0.681981
			PDCD1LG2	1.01228		SERPINE1	0.268		KCNJ2-AS1	5.9386		DRAM1	0.675062
			PSMB8	1.00106		FOS	0.268		ST6GAL2	5.90895		TLCD1	0.67039
			MLKL	0.995986		MAP4K4	0.2675		SAMD9L	5.88257		PARP9	0.666718
			ADAR	0.993682		LIF	0.266		FBXO39	5.87914		CSTB	0.665771
			FBXO6	0.992236		SHISA5	0.263		CEACAM3	5.86519		RHOV	0.663707
			ARRDC3	0.971314		F3	0.2605		CCDC60	5.83934		IFIH1	0.663264
			TRIM56	0.963466		NMI	0.258333		SP140	5.8284		TUBA1C	0.661227
			IRF2	0.95811		IL15RA	0.256		MIR3945	5.80498		TUBB3	0.658835
			ANGPTL4	0.955843		SNAI2	0.254		RNASE3	5.79525		COL8A1	0.657359
			PDGFRL	0.954119		MAFF	0.251		SCARNA1	5.79525		OSBP2	0.64478
			GBP2	0.952157		PHLDA1	0.249		CCL3	5.78881		OTUB2	0.644558
			TNFAIP3	0.948222		LAMB3	0.249		GBP5	5.77178		FEZ1	0.638079
			TREX1	0.946621		PDLIM7	0.246		CLDN2	5.75956		DUSP4	0.636261
			SOBP	0.946398		KLF7	0.244		CEACAM8	5.73185		SLC25A37	0.629236
			N4BP1	0.942019		PSMB9	0.232		PGLYRP1	5.71713		EHD1	0.627034
			RBM43	0.937373		KLF16	0.232		IGFBP1	5.70189		NEDD9	0.624259
			ZFPM2	0.933482		JUNB	0.232		S100A8	5.68828		ZBED2	0.608362
			TRIM34	0.922047		IER2	0.232		TMEM212	5.68514		SMTN	0.603727
			APOBEC3F	0.920611		MASTL	0.231		HLA-J	5.66925		KRT23	0.598694
			HLA-E	0.919507		ANKRD57	0.2165		F5	5.66818		FOSL1	0.590325
			BIRC3	0.915943		SOX9	0.211		CLEC12B	5.6555		HCAR3	0.587108
			FYB	0.91582		KLF6	0.203		PITX1	5.63675		SLPI	0.578497
			MASTL	0.910221		SDC4	0.202		RD3	5.63675		ALOX15B	0.556984
			GPR109A	0.882987		MLLT11	-0.216		UNC5D	5.63675		TUBA1A	0.556022
			SECTM1	0.881885		N4BP2	-0.217		KCNJ2	5.62658		ZSWIM4	0.551688
			CD68	0.863782		ACO1	-0.218		GPX2	5.60179		NCCRP1	0.546866
			CASP7	0.862194		GLRX	-0.222		CXorf21	5.59746		TNC	0.543313
			TMEM62	0.834619		HNRNPA0	-0.228		TLR7	5.58835		PLAU	0.540381
			LGALS3BP	0.81807		IRAK4	-0.237		SCN2A	5.58757		BID	0.537317
			ZBTB42	0.806759		PPL	-0.239		TSPAN19	5.58757		PTGS2	0.533455
			IL6	0.806635		MYLIP	-0.246		LOC643802	5.55773		ANGPTL4	0.525921
			BLZF1	0.803336		INSIG1	-0.251		FCRL1	5.55586		WNT7A	0.519935
			CNP	0.784731		LRIG1	-0.254		SIRPB1	5.54541		CXCL16	0.516667
			SHISA5	0.775637		NGEF	-0.255		WAS	5.52048		STAT1	0.514127
			CFH	0.775534		ARVCF	-0.258		MXD1	5.51755		NCF2	0.509603
			STC1	0.772538		MPP5	-0.261		UBAC2-AS1	5.50897		ITGA5	0.508655
			S1PR3	0.769122		CXXC5	-0.263		CMTM2	5.49831		HSD11B1	0.508411
			NT5E	0.768614		SIK2	-0.266		MNDA	5.48858		HYI	0.507095
			NUB1	0.766257		UBE4B	-0.267		SPRR1B	5.47654		ASS1	0.500536
			TGM2	0.765758		TMEM57	-0.272		CHI3L1	5.46738		NFKB1	0.499942
			GBP7	0.751182		ACSL1	-0.272		FPR1	5.43818		SEMA7A	0.499381
			CPEB2	0.750032		CPA4	-0.273		TMIGD2	5.43141		CDA	0.499081
			NAPA	0.747946		TUBGCP3	-0.274		CDA	5.4276		ETS1	0.495355
			CBR3	0.743394		CCDC75	-0.274		CLEC12A	5.42622		SAMD4A	0.492478
			IFITM2	0.741188		SDC2	-0.275667		FCRLA	5.39835		WWC1	0.491892
			TAP2	0.741046		MUSTN1	-0.277		HAMP	5.3956		SLC43A3	0.485001
			CFLAR	0.731478		TIMP4	-0.282		SNORD48	5.3746		TRAF3	0.48405
			HDX	0.725502		SORL1	-0.294		CLEC4A	5.36386		GJB2	0.480743
			SPATS2L	0.717491		TPPP	-0.298		LGALS17A	5.35385		NEURL1B	0.480602
			TLE4	0.716883		MEST	-0.305		ATP7B	5.33645		FDPS	0.47933
			MOV10	0.704468		C11orf30	-0.305		GBP3	5.3256		TNFRSF10A	0.479067
			FST	0.695743		TM7SF2	-0.308333		TMEM252	5.31743		ACTN1	0.478296
			RNF19B	0.693712		FAM172A	-0.317		AIM2	5.30648		RFTN1	0.477483
			IFITM3	0.685061		GLRB	-0.321		SLC26A8	5.30396		CDC25B	0.474088
			WARS	0.682636		MYLK	-0.322		IFI44L	5.2958		EPHA2	0.471571
			FTSJD2	0.674086		SCEL	-0.326		ZBED3	5.29306		GABRP	0.466816
			OPTN	0.67219		LMBR1	-0.328		ZBP1	5.28741		PRELID1	0.462254
			RGMB	0.672039		PHACTR3	-0.329		NBN	5.28264		KRT17	0.460503
			UNC93B1	0.664647		UCP2	-0.334		PTPRZ1	5.28039		TUBA1B	0.458508
			NFKBIZ	0.660154		CELF2	-0.337		CHI3L2	5.26618		KCTD11	0.446278
			TLR2	0.648232		EPN3	-0.353		CARD16	5.25771		ANXA3	0.438868
			TMEM171	0.647925		MAN1A2	-0.355		LRFN1	5.25551		VEGFA	0.437705
			NFE2L3	0.647139		FAM134B	-0.355		MARCKS	5.25523		CD82	0.43084
			CPEB3	0.646378		PDE8B	-0.358		PADI2	5.2552		STAP2	0.427643
			RICTOR	0.645277		USP20	-0.363		VSIG10L	5.24716		SH3RF2	0.427508
			BTC	0.644911		KIAA1324	-0.37		EYA1	5.20306		TUBA4A	0.427285
			GPR109A	0.644725		TSPAN12	-0.371		CEACAM1	5.19946		SLC11A2	0.425666
			PMAIP1	0.643327		PCDHB5	-0.381		FCN1	5.19921		MICAL2	0.424833
			SEMA3A	0.64273		CRIM1	-0.408		RPH3A	5.19215		DTX3L	0.422453
			C5orf39	0.634346		NFYA	-0.41		EPHA1-AS1	5.18442		NAMPT	0.415745
			MOBKL2C	0.634038		TNFRSF10D	-0.425		CSTA	5.17256		FXYD5	0.415146
			LNPEP	0.632992		METTL7A	-0.436		TNF	5.16696		TUBB4B	0.415099
			ATF3	0.631478		TMEM170B	-0.454		SERPINB9	5.16046		UBE2L6	0.412557
			ADPRHL2	0.631186					APBB1IP	5.15017		TAP1	0.411356
			IL22RA1	0.621543					ZSWIM8-AS1	5.13934		IFNGR1	0.407159
			SP140	0.621335					TPSB2	5.1317		USB1	0.407064
			GNB4	0.619905					LOC100996455	5.13151		F3	0.405819
			SCO2	0.618514					SMC1B	5.13122		IDI1	0.403716
			C4A	0.614551					HIST2H2BC	5.12728		HDGF	0.400628
			SPRY1	0.611004					CAMP	5.12362		ALDH1A3	0.399013
			MGC39372	0.607776					CACNG6	5.12123		PTAFR	0.398915
			HDAC9	0.606676					GCH1	5.12107		SERPINB8	0.396692
			ABCD1	0.605876					MGC12916	5.09679		LDLR	0.389527
			ZC3HAV1	0.605843					HSH2D	5.09223		TUBB	0.379509
			DCLRE1C	0.604664					TOMM20L	5.09186		FLNB	0.374775
			EHD4	0.604264					RGS18	5.07729		FAM83A	0.373989
			ZBP1	0.602399					TMEM154	5.07308		ERRFI1	0.37191
			AIM2	0.601434					ISG15	5.0726		HAS3	0.369505
			SERPINE1	0.599811					ASIP	5.07114		CDCP1	0.367741
			RARRES3	0.596219					EMBP1	5.07047		PPP1R15A	0.367071
			SLC2A12	0.595626					RSAD2	5.06951		LAMB3	0.366431
			KLF4	0.592732					CDHR5	5.06918		SMAD3	0.3522
			KLF6	0.59189					SLC25A21	5.06918		HK2	0.347998
			LYSMD2	0.590753					CD53	5.05949		ANXA1	0.347672
			KCNJ2	0.584289					VTRNA1-1	5.05752		TFPI2	0.339238
			GCH1	0.577799					MX1	5.0571		B4GALT1	0.336527
			CPT1B	0.572026					EPSTI1	5.05587		MTSS1	0.310778
			SOX9	0.56769					SYT13	5.05284		LAMC2	0.304567
			PRAMEF1	0.565386					LILRA5	5.03812		ACSL1	-0.333321
			RBM11	0.558724					HBA1	5.02752		TIMP3	-0.344804
			IGFL1	0.55685					RBP4	5.02625		GCLC	-0.365183
			CLEC2B	0.556299					GINS4	5.01913		FAT2	-0.373586
			PSMB10	0.555727					IDO1	5.01872		CTDSPL	-0.377833
			ADM	0.554317					DNAAF3	5.01752		GBP6	-0.381268
			IL8	0.553023					ACVR1C	5.01094		NRP1	-0.385771
			CXCL2	0.552502					SIGLEC5	5.00793		DST	-0.398272
			ERAP2	0.549332					IFITM1	5.00124		PDCD4	-0.408723
			CFH	0.547197					CDH17	4.97147		CKAP2	-0.412146
			SCARB2	0.546813					CD37	4.96652		SPARC	-0.413369
			XRN1	0.541397					SCGB2A1	4.96186		MTUS1	-0.414298
			LBH	0.539664					FCGR1B	4.94096		NR2F2	-0.423045
			KIAA0040	0.539079					HSPB6	4.93532		DEK	-0.431653
			FLT3LG	0.53745					PSTPIP2	4.92254		RPL9	-0.435177
			CD47	0.535116					CXCL11	4.90862		FKBP5	-0.445914
			CFB	0.53398					TMEM71	4.9003		CD109	-0.454543
			CHMP5	0.532508					SPRR2D	4.89623		FAM129A	-0.454849
			HLA-C	0.529796					IL20	4.89246		CCDC14	-0.46296
			PFKFB4	0.529072					PIP	4.88918		KCNMA1	-0.463952
			SLFN12	0.523781					PLSCR2	4.88918		ADD3	-0.465203
			ANKFY1	0.522944					KLK10	4.889		PRSS23	-0.465806
			NRP1	0.518368					LAMP3	4.88732		FLRT3	-0.471666
			PRR15	0.514093					LINC00605	4.88141		ENDOD1	-0.47663
			TXNIP	0.513455					HS3ST3A1	4.8569		NT5DC3	-0.490858
			CASP4	0.511239					HIST1H2AE	4.85435		SLC26A2	-0.498903
			MGC87042	0.508095					MUC5B	4.84718		AQP3	-0.502711
			TTC39B	0.50763					HIST1H2BC	4.84678		CPA4	-0.504919
			PLAUR	0.505741					CMPK2	4.83619		ZCCHC10	-0.512668
			BTN3A3	0.503501					CYP24A1	4.82028		GPSM2	-0.51466
			EDN1	0.501658					SYN1	4.81066		LXN	-0.524397
			LOC400696	0.500216					FAM86JP	4.80136		FOXO1	-0.537277
			STARD4	0.49373					CYP4F11	4.80129		FAT4	-0.54726
			ERAP1	0.49221					KIAA0825	4.79752		CTSH	-0.549264
			C4B	0.49193					HIST2H2BE	4.79464		CLCA2	-0.553574
			NUDCD1	0.486998					CSF3R	4.77921		DUSP10	-0.558607
			SULT1E1	0.486714					TNFSF10	4.77358		NR1D2	-0.558697
			KIAA1033	0.484405					CD69	4.77175		TP53INP1	-0.559086
			GSDMD	0.483853					HPR	4.76273		EXPH5	-0.573933
			TRIM69	0.482214					CKLF	4.73152		TCF4	-0.577817
			PHACTR4	0.481484					GBP1	4.72307		EGFL6	-0.587676
			ZNF107	0.479834					TREM1	4.71543		LCA5	-0.58882
			CEACAM1	0.476277					CCL19	4.71089		MCOLN3	-0.607266
			RNF31	0.47588					SIGLEC6	4.70797		DTD2	-0.611178
			CTSO	0.469124					C3AR1	4.70358		PADI3	-0.613806
			MVP	0.467704					PLD5	4.70355		MN1	-0.614013
			CD274	0.466114					TRIM38	4.70163		IL6R	-0.616536
			GTPBP2	0.461247					ENPP6	4.7005		SLITRK6	-0.618208
			PSME2	0.460605					LCP2	4.69693		SPTLC3	-0.619483
			SIX1	0.459999					LBP	4.69243		TFCP2L1	-0.6355
			PATL1	0.459703					C15orf48	4.68653		PRKACB	-0.636529
			PANX1	0.458749					WNT7B	4.68346		BLNK	-0.642647
			FAM122C	0.457137					TYROBP	4.67941		PCDH7	-0.64503
			HAS3	0.455034					LINC00520	4.67432		VAV3	-0.651278
			PCGF5	0.453374					HGD	4.67134		PBX1	-0.651629
			MAFF	0.452674					SPRR2E	4.66562		ALDH3A1	-0.664136
			ACSL5	0.451475					IGF2BP3	4.65973		PROS1	-0.683158
			SMCHD1	0.451286					GNG2	4.65818		PTPRZ1	-0.693414
			NAMPT	0.451144					CXCL6	4.6578		SERPINB13	-0.69925
			AZI2	0.450719					SAMSN1	4.62067		LY6D	-0.71126
			CCND3	0.450486					SLC35F3	4.61401		DBP	-0.71854
			IL7	0.447162					FGR	4.60396		TSC22D3	-0.71883
			C5orf23	0.446902					PROB1	4.60344		RAB30	-0.727998
			IGFBP3	0.446668					POPDC3	4.59584		SYTL5	-0.736225
			IL1A	0.445368					CADPS	4.59353		TCN1	-0.738573
			PI4K2B	0.44509					SAA2	4.59104		PDE5A	-0.740268
			SOCS3	0.445077					ARL5B	4.5883		SESN3	-0.740724
			DOCK4	0.444933					IL1R2	4.58807		IRF2BPL	-0.752215
			CXorf38	0.44133					SEZ6L2	4.57923		RAB15	-0.758109
			MAFB	0.440966					CD207	4.57392		EFCAB7	-0.762881
			STX11	0.439075					CCL18	4.57148		EXTL2	-0.783338
			RBMS2	0.437483					PAX9	4.56798		GPNMB	-0.813474
			SDPR	0.437048					GPR18	4.56526		EPHA4	-0.83071
			CXCL1	0.436703					CYP7B1	4.56125		MAF	-0.851014
			GPR180	0.432902					SP110	4.55856		SOX6	-0.855018
			RND3	0.430808					CCDC148	4.55068		FGF1	-0.855765
			LOC554223	0.42811					SEC14L4	4.54293		GULP1	-0.884246
			TRIM26	0.4276					MED18	4.53098		LRMP	-0.891824
			ERRFI1	0.427226					FAM133B	4.52688		CALML3	-0.897007
			FLI1	0.42465					MILR1	4.52595		CREG2	-0.925984
			TAPBP	0.423145					DOK3	4.52489		MXRA5	-0.932451
			CARD16	0.421458					DNAAF1	4.52204		KRT15	-0.941503
			CYP4A11	0.419789					LILRA1	4.51918		CD86	-0.958097
			PTK2B	0.419618					CCNA1	4.50746		CENPA	-0.964433
			MYCBP2	0.417588					PLAC8	4.50655		OLFML2A	-0.970581
			NBN	0.416081					ACE2	4.50485		THBD	-0.994463
			FAT2	0.415473					PROK2	4.48751		PPARGC1A	-1.02503
			GRINA	0.413486					MGAM	4.48642		CDH10	-1.02554
			ELF1	0.41171					IFIT5	4.48436		METTL7A	-1.05024
			ID1	0.409879					ALDH3A1	4.48332		CYP4F3	-1.05076
			VLDLR	0.40909					AGMO	4.47626		VTCN1	-1.11889
			AUP1	0.40543					LOC388813	4.46917		ZNF488	-1.13864
			C4orf33	0.404705					ARRB2	4.46482		ATG9B	-1.17586
			OSMR	0.402395					NOXRED1	4.45497		NID1	-1.32377
			RAB42	0.401505					PIK3AP1	4.4547		PRODH	-1.42412
			RRBP1	0.401249					DDX58	4.45224		MAP7D2	-1.43252
			VRK2	0.400192					RTP4	4.45096		CXCL14	-1.45141
			SERPINB3	0.398799					TMEM52B	4.44255		IFITM10	-1.51573
			FYTTD1	0.397178					GCNT3	4.44241		STON1	-1.53161
			BDNF	0.397058					FGL2	4.44186		NANOS1	-1.56136
			AAA1	0.396747					TLR1	4.43397		RBM20	-1.56176
			TNFRSF14	0.396744					LCP1	4.42474		MYLK	-1.57329
			SOCS1	0.396709					BPI	4.42468		LGI3	-1.69424
			CXCL16	0.395048					SPI1	4.42098		ANKAR	-1.70955
			PLSCR4	0.394444					ZDHHC19	4.41653		PDK4	-1.71918
			APBB2	0.392134					P2RY14	4.40502		ADAM32	-1.85503
			HLA-B	0.389541					OLIG1	4.38894
			HLAB	0.38951					S100A11	4.36938
			ZBTB20	0.387734					TOP2A	4.36935
			FMR1	0.386118					MAP1LC3B2	4.36684
			TNFRSF10A	0.385323					C19orf66	4.36668
			EXOC3L	0.384876					RNF19B	4.36481
			MAP3K5	0.384773					MCTP2	4.36297
			BMPR2	0.383618					RNU11	4.35469
			PHF15	0.383378					GCA	4.34711
			MCL1	0.382595					PCGF5	4.33833
			LIFR	0.381057					GLDN	4.3336
			BTN3A2	0.380688					CA12	4.33189
			HEXDC	0.380506					S100A9	4.32925
			C6orf62	0.379679					GNG5	4.31614
			JAK2	0.378793					SNORD97	4.31501
			DGCR2	0.377455					PCSK9	4.30288
			IL1B	0.376088					IL1A	4.28043
			EXT1	0.375893					C1orf194	4.27664
			TAPBPL	0.375746					RNU4ATAC	4.27248
			BBC3	0.374084					HBA2	4.26663
			TIMP3	0.374071					BASP1	4.261
			PARP4	0.373992					ZMYND12	4.25763
			GOLGA8C	0.373879					TROAP	4.24478
			NPR3	0.373566					TNFSF14	4.23998
			CD164	0.372322					NME8	4.22917
			GTPBP3	0.372248					LILRB2	4.2281
			ETS2	0.372043					CCDC138	4.2264
			TRIB1	0.370554					SRRM3	4.22633
			DNAJA1	0.370008					PATL1	4.22561
			USP25	0.369441					CXCR2	4.22349
			SAA1	0.368734					CCR1	4.21359
			FOS	0.368661					KIF9-AS1	4.20836
			GTPBP1	0.368243					PGPEP1L	4.20392
			ANKRD37	0.367447					RGS4	4.18763
			DDO	0.364911					IFITM3	4.18757
			C5orf13	0.364254					S100P	4.18705
			MET	0.363926					FLJ45513	4.17984
			NEDD9	0.363128					TNFAIP6	4.17883
			AKAP7	0.361704					FAM72A	4.17847
			RHBDF2	0.361458					PTK2B	4.17616
			KIAA0226	0.361191					LY6G5C	4.16966
			FOXA1	0.360226					DNAH7	4.16507
			PIH1D2	0.359875					EVI2B	4.1604
			TNFRSF25	0.359313					ABCC2	4.1528
			PSORS1C1	0.359131					SND1-IT1	4.15027
			JUN	0.357607					F8A1	4.14604
			USP19	0.357499					HSD17B13	4.14273
			KBTBD2	0.35653					C8orf34	4.14011
			NEBL	0.356527					AMDHD1	4.13334
			YEATS2	0.356225					FCGR2C	4.12667
			LGALS9	0.355102					GPR37L1	4.12531
			C5orf41	0.354972					BLOC1S1	4.12361
			CLDN1	0.354835					XIST	4.12285
			HIVEP1	0.353398					MROH8	4.11738
			ITGA2	0.352455					TRIM22	4.11242
			THBS1	0.351853					ATP12A	4.10875
			ZNF557	0.351332					CXCL17	4.10532
			RGS2	0.350882					ACSL1	4.09355
			RHEBL1	0.350251					SPAG6	4.08484
			SERPINB3	0.349943					CLEC7A	4.08177
			SGK1	0.349549					CNTN1	4.08002
			PSME1	0.344949					LOC729737	4.0769
			ETV6	0.34453					RAC2	4.06614
			MAPK8IP2	0.344193					SNORA74B	4.06129
			TNFSF13	0.343608					RGL4	4.059
			IRF6	0.343518					GBP1P1	4.0501
			APOBEC3B	0.342991					HERC6	4.04967
			GATA6	0.340296					DBNDD1	4.04892
			SEPT4	0.339435					SGPP2	4.04185
			HS3ST1	0.338074					OASL	4.04104
			PARP8	0.337213					STAT1	4.02801
			BAG1	0.336388					SIGLEC7	4.02475
			GABRE	0.336382					CNGB1	4.00995
			THBD	0.336229					RASSF10	4.0044
			MAD2L1BP	0.3358					CDSN	3.99835
			GBP6	0.335615					MDH1B	3.99776
			STEAP1	0.335128					KIFC2	3.99135
			LPAR6	0.334424					MXRA5	3.99134
			PTGS1	0.331865					GK	3.97983
			FAM84B	0.331532					TNIP3	3.96752
			STX17	0.331049					GBP4	3.95861
			CARD6	0.330992					SNORA53	3.94922
			TLK2	0.33083					SUSD3	3.93344
			TLL1	0.329068					LINC00639	3.92942
			USF1	0.329042					RNASE6	3.9209
			PMP22	0.328728					VNN3	3.91761
			DCP1A	0.328258					FAS-AS1	3.91628
			ENDOD1	0.327977					DNASE2B	3.91327
			HBQ1	0.327904					HES7	3.89195
			MMAA	0.327777					CR1	3.88557
			MSR1	0.327262					FAM8A1	3.88507
			PTX3	0.326639					SLAMF7	3.88067
			DENND5A	0.326009					CD48	3.87869
			HK2	0.324233					CSF2RB	3.87627
			PCDH17	0.323947					HCAR2	3.8737
			GCNT1	0.323312					SLC26A4	3.86532
			GLI3	0.322204					LST1	3.85994
			TMEM27	0.321604					CCDC114	3.85885
			CHSY1	0.321337					CTSE	3.85596
			ASAM	0.321123					LOC100506388	3.85265
			RSPH9	0.321028					PLA2G7	3.83987
			VEZF1	0.321023					CYSLTR1	3.83825
			C21orf91	0.320973					MMRN1	3.83009
			WHAMM	0.31879					IL1B	3.82838
			LIMA1	0.317113					NAALADL2	3.82039
			NFKBIA	0.316555					FAM216B	3.81457
			IL1R1	0.316512					RBM11	3.81363
			CAMK2D	0.315989					HELLS	3.81361
			KRTAP10-5	0.315327					GPR65	3.81268
			LOC154761	0.31453					LOC100505716	3.81226
			PION	0.314104					APOC1P1	3.80222
			SLC16A1	0.313967					VNN2	3.79797
			TSC22D1	0.310622					SIX1	3.79483
			RUNX3	0.309309					SP140L	3.79083
			GLRX	0.308825					USP15	3.78553
			BTN2A1	0.30863					ABCC3	3.78383
			KRTAP9-8	0.307769					ANXA2R	3.7748
			ADRB2	0.306709					LCN2	3.76071
			BCL6	0.30587					MSMB	3.75849
			IDO1	0.304594					OR7E14P	3.75448
			BHLHE40	0.304408					QPCTL	3.75139
			NT5C2	0.304135					ASCL2	3.74764
			CST3	0.30374					LRRC18	3.7474
			FBXO32	0.302443					ZC3HAV1	3.7404
			MYC	0.302123					LMNB1	3.73008
			FOXO1	0.301457					UCP2	3.72843
			AIDA	0.301377					LYN	3.72589
			TRIM6	0.301303					SERPINA1	3.72088
			OTUD1	0.300107					PDGFRL	3.71529
			NKX3-1	0.299547					FCGR2A	3.70802
			C4orf34	0.298792					CCL2	3.70647
			EDNRA	0.297801					DMBT1	3.70326
			TMEM109	0.297506					C20orf203	3.70199
			SOX7	0.296184					CYBB	3.68413
			FZD5	0.296068					GRIP1	3.68206
			RERG	0.295724					PARP11	3.67747
			CACNA1I	0.294725					PHF11	3.67463
			BAZ1A	0.294599					GLRX	3.67282
			FGFR4	0.294304					KRT23	3.66525
			IRF8	0.29316					SNTN	3.66368
			KIAA1683	0.293121					CD38	3.66214
			DSP	0.293031					STX19	3.65801
			TCP11	0.292653					COX10-AS1	3.65593
			LGALS8	0.292409					PELI1	3.65533
			SERPINB4	0.291946					SAA1	3.64818
			VCAN	0.291716					TPP1	3.63793
			HEG1	0.288963					LGALS9	3.63594
			MIR21	0.288703					CASP4	3.6356
			RRM2B	0.287802					C1QC	3.62258
			MT1M	0.287489					COQ2	3.62198
			SCD	0.287263					VSIG1	3.62043
			XPR1	0.286503					RAB8A	3.6204
			ID3	0.286379					MNS1	3.61669
			USP42	0.285423					UBE2L6	3.60656
			TRIM73	0.285301					NLRP12	3.59911
			CASP8	0.284889					LOC100268168	3.59542
			CALCOCO2	0.284848					IFI44	3.59195
			C19orf28	0.282259					SPRYD4	3.58399
			TOM1L1	0.282036					TRPA1	3.58396
			NTNG2	0.281996					DNAI1	3.57933
			MAP3K14	0.281707					CLEC5A	3.57516
			PLIN4	0.281527					SNX10	3.57511
			ARL5B	0.280854					FCAR	3.57399
			C17orf48	0.280085					DTHD1	3.56553
			GRB10	0.279949					FGG	3.5627
			DENND3	0.279945					PILRA	3.56146
			HLA-A	0.279292					TFAP2A	3.55856
			GAS1	0.278464					EVI2A	3.55743
			CEBPD	0.27841					GABRB3	3.55488
			TMTC1	0.278129					LOC153684	3.55409
			ZEB1	0.277891					LRRK2	3.55369
			PROCR	0.277422					RFPL3S	3.55323
			RNF114	0.276909					XAF1	3.55048
			LIPA	0.276876					RNF175	3.54959
			SHANK3	0.276275					TAOK3	3.53738
			HLAA	0.275918					ADRA2A	3.53654
			SYNJ2	0.27525					MIER1	3.53301
			SLFN11	0.273676					ARHGDIB	3.53178
			CORO2A	0.273314					HRASLS2	3.53075
			CD40	0.273043					VWA3B	3.52691
			LOX	0.272727					PARP9	3.52026
			KAT2A	0.272105					CORIN	3.51796
			HOXC10	0.271633					TAGAP	3.51636
			C3orf59	0.271404					NHLH1	3.51239
			RIPK1	0.270982					HBB	3.50907
			F3	0.270354					CERS6	3.5071
			TBX1	0.269646					FCGR2B	3.50613
			C4orf3	0.268952					STEAP4	3.50268
			ZNF296	0.268308					NFKBID	3.5013
			NOX5	0.268231					JUND	3.4879
			COG3	0.268165					HCAR3	3.46061
			SERPINB9	0.266912					GABRP	3.45571
			FNDC3B	0.26664					KLRC3	3.45554
			ZNRF2	0.266401					C19orf38	3.44934
			MED25	0.266158					CXCL16	3.44831
			APOBEC3A	0.265518					RNF149	3.447
			PDLIM1	0.264699					IFIH1	3.44521
			BTN3A1	0.264629					SIGLEC12	3.44331
			GAS7	0.264165					C20orf85	3.4412
			SERPINA3	0.264116					CYSTM1	3.43939
			RAB43	0.263781					HIST1H2BD	3.43478
			NFATC2IP	0.263549					CLECL1	3.42744
			COL17A1	0.26336					LOC339803	3.42556
			BRSK2	0.2632					FOLR3	3.42519
			HSPA1A	0.262998					NTNG2	3.42351
			HSPA1B	0.261602					KLHDC7B	3.42251
			C22orf13	0.261452					ALPL	3.41272
			TNIP1	0.261323					HLA-DRB5	3.41107
			B2M	0.26044					LMO2	3.41071
			XDH	0.260432					LTF	3.4053
			ZC3H12C	0.259754					CCDC113	3.40516
			CACNG6	0.259622					STEAP1	3.39949
			RBMXL1	0.259403					CEACAM6	3.39762
			USP15	0.25913					HERC2P3	3.39676
			DUSP1	0.257875					IRF2	3.39149
			STC2	0.257499					TRIM21	3.37806
			LIPG	0.257476					LIPN	3.3698
			C8orf58	0.257388					ZWINT	3.36909
			DUSP6	0.257235					ACTB	3.36734
			SOCS2	0.256174					FGA	3.36628
			NADK	0.255866					GAS1	3.36618
			DYNLT1	0.25572					TNS4	3.36617
			SH3BGRL	0.255319					C17orf97	3.36193
			TMEM50A	0.254967					PLBD1	3.36128
			PARP3	0.254337					CD164	3.36073
			KCNIP2	0.253717					SUMO1P1	3.35956
			SIPA1L1	0.253521					SNORA26	3.35852
			XIAP	0.252721					CAPZA1	3.35306
			TCIRG1	0.25242					WDR78	3.35199
			CADM3	0.252356					NMI	3.34856
			AFF1	0.251236					CHIT1	3.34572
			IER2	0.251152					MPV17	3.34382
			SPSB1	0.250964					DCLK3	3.34304
			RGS20	0.250831					PDE11A	3.33369
			PRICKLE3	0.250538					C4orf3	3.33005
			DNPEP	0.249442					IRF9	3.32911
			USP28	0.247896					LILRB3	3.32356
			CYLD	0.24744					XRN1	3.32197
			RFX5	0.247122					IL12RB2	3.31532
			ARMCX1	0.245944					LINC00654	3.31459
			CYP4V2	0.24578					TRMT10A	3.31433
			MBD5	0.245159					RECQL4	3.31406
			DKK3	0.244684					STAT4	3.31008
			STAT3	0.244333					LOC100507634	3.30815
			SMARCA5	0.243968					LINC00092	3.30636
			BCL2L11	0.243696					MYO1H	3.30066
			COL8A1	0.243094					CCPG1	3.29891
			OR2A14	0.242075					NXT2	3.29453
			GRAP2	0.239896					PSAT1	3.28864
			NTN5	0.239829					CXCL13	3.28544
			ARMC6	0.239208					GATA1	3.2818
			SIDT1	0.238591					TENM1	3.27787
			ZKSCAN5	0.238574					CTF1	3.27709
			TNFAIP8	0.238202					CCDC151	3.27107
			ZNF618	0.237977					CMC2	3.26665
			NEK7	0.237846					SERPINE2	3.26289
			EFR3A	0.237352					GMFG	3.26286
			SLFN13	0.237148					MIR155HG	3.25887
			ASPH	0.23599					PLXNC1	3.25353
			PMM2	0.235621					BIN2	3.25076
			SERTAD1	0.235592					ACRBP	3.25001
			KRT6B	0.235539					TLR8	3.24228
			CNDP2	0.235253					SRBD1	3.23602
			INTS12	0.234292					PDE4B	3.23412
			STK17A	0.234048					RAB33B	3.23266
			UXS1	0.233741					BCL11A	3.23258
			PLD5	0.232701					GLT1D1	3.22733
			PVRL2	0.232201					ZNF876P	3.22722
			MIG7	0.23213					KIAA1551	3.22553
			CHN2	0.232123					SPATA18	3.22266
			SLC38A2	0.232118					DHRS9	3.22244
			C14orf159	0.231735					IQUB	3.21301
			CUL4B	0.230637					TG	3.21301
			IFI27L1	0.230607					OLFM4	3.21258
			SRGAP2	0.23052					ETV7	3.20824
			CALN1	0.229965					CERKL	3.20787
			FKBP5	0.22931					FAM183A	3.20708
			ANKIB1	0.229036					FRK	3.20548
			LGMN	0.228694					SNX20	3.20299
			ZFP36	0.227792					TMEM92	3.20056
			FZD7	0.227393					FCGR1A	3.20029
			ARID5A	0.227378					CEP19	3.19757
			KRTAP10-9	0.22717					CYTIP	3.19235
			SLC30A1	0.22717					DCUN1D3	3.18693
			HAMP	0.226626					BRCA2	3.18377
			NOD1	0.22636					RABGAP1L	3.18015
			KRT6A	0.2262					ZNF81	3.17823
			HES1	0.225829					RIBC1	3.17576
			ZNF350	0.225199					C4orf33	3.17348
			SLC25A22	0.224582					PNRC1	3.16088
			IRF2BP2	0.224547					PIM2	3.16039
			CDKN1A	0.22344					RAB8B	3.15644
			CSRNP1	0.223309					DYNLT1	3.15489
			NFIX	0.223009					ARHGEF16	3.15104
			C3orf38	0.22285					HHLA2	3.14249
			JUNB	0.222356					TIMM23	3.1416
			CALCRL	0.22184					TRIM5	3.1379
			DUSP22	0.221199					SLC39A8	3.13748
			SMAD3	0.220334					RFX1	3.13221
			WDR13	0.219022					NFAM1	3.13134
			OR11A1	0.218978					NCAM2	3.12698
			SH3GLB1	0.218431					SLC28A3	3.12666
			C20orf199	0.217747					SOD2	3.12229
			SNX7	0.217519					BCL3	3.11382
			WDFY2	0.217177					MAR1	3.11013
			C15orf52	0.215669					PTMS	3.10994
			ANKRD57	0.215343					MMP25	3.10954
			BCL2L13	0.214781					TNFSF8	3.10764
			IER5L	0.214566					AURKB	3.10403
			TRADD	0.214307					SAT1	3.10239
			TGIF1	0.214112					NLN	3.09131
			TMEM102	0.213583					LPAR6	3.08958
			ZNF815	0.21249					TLE4	3.08747
			AMD1	0.212441					KIAA1755	3.08566
			SPTLC2	0.212162					SF3B4	3.0818
			SLC25A30	0.21155					SNORA48	3.07848
			ATP10D	0.210818					KCNE1	3.06901
			SIK1	0.208823					PDSS1	3.06843
			GADD45B	0.208633					VKORC1L1	3.06692
			MYADM	0.208513					FAM49B	3.06356
			PIGY	0.208385					HPSE	3.05675
			SCAMP1	0.208384					TLR2	3.05621
			TNFAIP6	0.207618					AKR1C2	3.05452
			OR56A3	0.207533					PSMA4	3.0419
			SQRDL	0.207016					EPGN	3.04115
			PDXK	0.206726					MYOM3	3.04114
			NIPSNAP3A	0.206012					ARID3A	3.04111
			TUBB3	0.203968					LOC399715	3.03918
			TACSTD2	0.20163					CAMK1G	3.03465
			NTRK3	0.201315					BCAS1	3.03346
			BIRC2	0.199834					SPTLC2	3.03301
			CDK17	0.199168					CLEC1A	3.03096
			PRKG1	0.198389					CDH2	3.02859
			CHKB	0.198133					APOL6	3.00367
			ATXN7	0.197906					LOXHD1	3.00289
			RAB20	0.197801					TP73	3.00282
			MUC1	0.19762					PI4K2B	2.99985
			RAB31	0.196002					TMEM255A	2.99593
			KDM3A	0.195168					IFITM10	2.99389
			NID1	0.195031					TOR1B	2.99205
			SLC22A4	0.194019					DDX60	2.99118
			YRDC	0.192202					HCK	2.98427
			DARC	0.191526					KMO	2.98304
			SOD2	0.190819					COL9A2	2.97858
			AEN	0.188708					ZNF385A	2.96571
			OR2A12	0.188653					C8orf37	2.95599
			ITM2B	0.188565					PEX11B	2.95342
			PHC2	0.188034					SF3A2	2.9531
			TRIB2	0.187466					ITGB3BP	2.95036
			STAT6	0.186438					SIGLEC1	2.94737
			BAIAP3	0.185474					SPAG1	2.94503
			B4GALT5	0.185043					PADI4	2.94152
			GUK1	0.184846					NAMPT	2.93799
			C18orf25	0.184487					HS3ST3B1	2.93773
			C1GALT1	0.184243					GNAQ	2.93137
			ENY2	0.184069					SERF2	2.92961
			CAST	0.183689					CACNA2D1	2.92036
			CYTH1	0.183138					PTPRC	2.91476
			TBCC	0.182966					UNC13A	2.9091
			PAGE4	0.181168					POU2AF1	2.90338
			IFI30	0.179848					IL18RAP	2.90305
			CTBP2	0.179034					SMAP2	2.90106
			HSPA1A	0.176659					LILRB5	2.89303
			RNF149	0.176022					MEFV	2.89086
			NDRG1	0.175966					SH3BGRL3	2.89085
			BBX	0.175803					ABRACL	2.89076
			AGRN	0.17486					UBE2F	2.88905
			CYP1B1	0.173765					MS4A7	2.88837
			FHL3	0.171294					MIPOL1	2.88253
			RBMS3	0.171257					RGS13	2.88201
			TMEM123	0.168975					CD74	2.88185
			GBX1	0.168796					C5AR1	2.88181
			PELO	0.168134					KHSRP	2.87858
			RHOT1	0.166586					CLCN2	2.87798
			MAR5	0.1631					CHMP5	2.87789
			DTNA	0.161464					APLF	2.87229
			C6orf150	0.15623					CST7	2.87173
			CTSC	0.151675					NME5	2.87113
			SNAI2	0.150249					MAP3K13	2.87054
			PGAM1	0.148151					NCAPG	2.86793
			GPRC5A	0.148101					TLR4	2.86716
			DDX24	0.147594					LOC100130992	2.85764
			CDK18	0.0225412					RTN3	2.85666
			PMEPA1	-0.0727488					RNF24	2.85517
			SHROOM2	-0.0819642					LY86	2.85271
			GGA1	-0.148683					NEXN	2.84765
			CALU	-0.149296					SNORA27	2.84637
			AURKA	-0.152966					NME1	2.84092
			GINS2	-0.153802					HIST1H2BK	2.83965
			WDR6	-0.154685					FGF14	2.83921
			NSMAF	-0.156976					ZC3H12A	2.83915
			CENPA	-0.157385					EIF1B	2.83521
			ARL2BP	-0.157565					GTF2B	2.83286
			PPP1CC	-0.157726					XYLB	2.83173
			RNF130	-0.158677					CASP1	2.83121
			TYW3	-0.159399					RASGRP4	2.82908
			TIFA	-0.159821					TRHDE	2.82599
			HN1L	-0.159841					IRF7	2.82431
			CCNB2	-0.160084					ZNF583	2.82264
			CXorf26	-0.160249					CFL1	2.8217
			SPCS3	-0.160964					ANKRD9	2.81848
			CDK16	-0.161394					ZNF816	2.81688
			SMEK2	-0.161644					ITGAM	2.81625
			NUS1	-0.162169					SCN9A	2.81185
			TNPO3	-0.163103					SCGB1A1	2.80968
			TTC14	-0.165195					ELL3	2.80734
			THOP1	-0.165486					GMCL1	2.80415
			CCDC99	-0.165612					MCTS1	2.80224
			HJURP	-0.165649					RPS6KA6	2.79657
			NIPBL	-0.165904					SERP1	2.79602
			TOP2A	-0.166855					DNAH14	2.79555
			STK39	-0.166996					ANP32A	2.79213
			RPS6KA1	-0.167121					CHRAC1	2.78803
			C10orf125	-0.168451					LSM3	2.7847
			CEP350	-0.168514					GNRHR2	2.77079
			TSPAN6	-0.169614					ADAM8	2.7691
			MLF1IP	-0.170218					RBM43	2.76804
			ARMCX6	-0.171053					HP	2.7671
			SNAP47	-0.171407					ADH1C	2.76707
			TAF12	-0.171693					FBXL5	2.76702
			IMPDH2	-0.171696					EFCAB1	2.76652
			KLHDC2	-0.171964					STX11	2.76642
			ARL1	-0.172071					WBP1	2.76273
			DONSON	-0.172382					MBTPS2	2.76171
			RFNG	-0.172688					STRN4	2.76073
			TTPAL	-0.172856					TMSB15B	2.75939
			PHKA2	-0.172975					FKBP1A	2.75374
			JUB	-0.173169					PCDHGB5	2.74397
			KCNN4	-0.173368					NCOA7	2.74361
			FBXO21	-0.173409					ERMN	2.74358
			PIGO	-0.173577					BST1	2.73909
			MIOS	-0.173764					PNPLA4	2.73802
			GOT1	-0.17378					NCF1C	2.73346
			PTPN21	-0.174366					UBXN2B	2.73273
			C12orf5	-0.174581					STARD5	2.73129
			C16orf74	-0.174731					CRYAB	2.73043
			CLCN3	-0.175009					SPATA13	2.72832
			AGPAT1	-0.175191					FGD4	2.72649
			CKAP5	-0.175215					AIF1	2.72148
			KIAA1797	-0.175431					FANCA	2.72133
			PXMP2	-0.175543					ASPRV1	2.72046
			DICER1	-0.175761					CBX4	2.71992
			ADD3	-0.175911					SDCBP	2.71936
			EIF1B	-0.175934					FAM13A-AS1	2.71718
			TRIM41	-0.176359					YPEL3	2.71686
			SFXN2	-0.176394					CCZ1	2.71103
			LARP6	-0.176613					C1GALT1	2.70195
			NISCH	-0.176752					CTBS	2.70155
			C20orf29	-0.177283					UNC93B1	2.69785
			TRA2B	-0.177362					LITAF	2.69541
			C11orf74	-0.177585					CTSS	2.69299
			C6orf125	-0.177641					C5orf30	2.69236
			CDK5RAP2	-0.178106					MKI67	2.68694
			RAD18	-0.178563					TMEM60	2.68442
			GIGYF2	-0.178993					C8orf82	2.6835
			HACL1	-0.179094					ASPN	2.68003
			C17orf42	-0.179262					LOC100128398	2.67992
			IL10RB	-0.179336					PSENEN	2.67664
			TROAP	-0.179464					ULBP2	2.67507
			CTSH	-0.179694					PFN1	2.67352
			DDX27	-0.179991					NCF4	2.67257
			IFT46	-0.18027					IFI30	2.66912
			PRELID2	-0.180477					HPGDS	2.66777
			ZZEF1	-0.180636					NOP10	2.66773
			FARP1	-0.181032					TET2	2.66763
			RNF14	-0.181047					FHL3	2.66657
			ZNF226	-0.181195					FAR2	2.66456
			LOC729852	-0.181578					SPOCK1	2.66361
			ZNF514	-0.181639					B2M	2.66342
			PARVA	-0.182009					ARHGAP15	2.65818
			FUCA1	-0.182176					SCIMP	2.65439
			RFWD2	-0.182276					CMYA5	2.65246
			GTF2IRD1	-0.182508					C2CD4A	2.65174
			MKKS	-0.182838					ZSCAN16	2.65149
			C14orf143	-0.182892					TRMT1L	2.64692
			KIF20A	-0.183327					TWIST2	2.63902
			ARL6IP5	-0.184238					PSME3	2.63739
			STAM	-0.18432					GEMIN2	2.63491
			CTU2	-0.184749					USB1	2.63188
			ARL3	-0.184983					GPNMB	2.62821
			MTOR	-0.185015					CD55	2.62795
			FAM120AOS	-0.185036					TTTY15	2.62701
			HBS1L	-0.185377					DLGAP1-AS1	2.627
			GRLF1	-0.185539					PRSS16	2.6253
			KIAA1715	-0.185549					CTSC	2.62269
			AMBN	-0.185843					HNRNPC	2.61556
			HHIP	-0.185914					C9orf116	2.61093
			USP47	-0.185969					ATP6V1C1	2.60984
			KLHL12	-0.186017					ATP7A	2.60853
			PPP2R5E	-0.186279					SFT2D1	2.60746
			RFC3	-0.18644					FOXRED2	2.60521
			OIP5	-0.186707					PIGR	2.60283
			VHL	-0.186951					RAB11B	2.5855
			LDLRAP1	-0.187725					CDKL3	2.58447
			FBXL18	-0.187767					GNLY	2.58204
			CHEK1	-0.187941					VPS45	2.57723
			RBBP8	-0.18808					TCEANC2	2.57714
			GORASP2	-0.188627					GPSM3	2.57555
			QSER1	-0.189196					NEAT1	2.57253
			FRMD6	-0.189348					CD4	2.56819
			AP3M2	-0.18941					TCFL5	2.56619
			FBXW11	-0.189449					PAPPA	2.56593
			TARDBP	-0.189496					AOAH	2.56561
			ANKLE2	-0.190035					MUC21	2.56444
			FBLN1	-0.190314					IQCK	2.56155
			RFC5	-0.190357					ADAM1A	2.55834
			DTL	-0.190487					PDZD11	2.55821
			SLC9A6	-0.190534					YWHAZ	2.55607
			RBBP9	-0.190597					SLC8A1	2.55485
			ITGAE	-0.191499					SMCHD1	2.55481
			GNPDA1	-0.191632					BCL6	2.54945
			KIAA1407	-0.191709					SIAH2	2.54818
			DBN1	-0.192242					MAN1C1	2.54717
			ARL16	-0.192543					TNFRSF10C	2.54559
			CPSF6	-0.19257					HSPA1A	2.54517
			MCM2	-0.192691					VASP	2.53938
			APITD1	-0.193181					SERPINB8	2.53336
			PPPDE1	-0.193197					CD86	2.5316
			CYB5R1	-0.193446					USP25	2.5295
			SCOC	-0.193895					ZNF277	2.5283
			ARRB2	-0.193897					LY6E	2.52643
			RPS26	-0.194288					ITGB2-AS1	2.52423
			ALG6	-0.194397					WIPF1	2.52395
			GPX8	-0.194398					HLA-DPA1	2.52302
			FAM20B	-0.194558					ESR1	2.5219
			AGBL5	-0.194767					ZDHHC13	2.5199
			DNM1	-0.194973					ERI1	2.51845
			GDE1	-0.195344					NCF2	2.51191
			PDCD6	-0.195508					ERH	2.51109
			RTN3	-0.195573					SLC9B2	2.50447
			SMARCAD1	-0.195723					ZNRF2	2.50048
			ASNS	-0.196287					SOX9	2.49953
			SETD7	-0.196573					APOBEC3F	2.49746
			SSX2IP	-0.196898					ALPK1	2.49584
			ATG2B	-0.196937					MTHFD2L	2.49367
			HDDC3	-0.196956					PSMD5	2.48684
			TMEM38B	-0.197202					ZNF610	2.48673
			C9orf40	-0.197242					MSMO1	2.48158
			USP12	-0.197326					STK24	2.47965
			PFKFB2	-0.197353					IL20RA	2.47883
			SFRS1	-0.197376					HLA-A	2.4767
			SEPT8	-0.19761					CISD2	2.47567
			COQ9	-0.197704					STAT2	2.47523
			PPIL1	-0.197747					PLP2	2.46998
			ENTPD4	-0.197749					ZFAT	2.46705
			SLC31A2	-0.197943					EIF5AL1	2.46688
			TEX261	-0.198263					DNAH10	2.46429
			GLRX5	-0.198429					RP2	2.46427
			RAB22A	-0.198474					MSR1	2.46105
			RNGTT	-0.198566					PRRG4	2.45723
			MFF	-0.198581					ALG6	2.45518
			CFL2	-0.198593					SFTPA2	2.45516
			HMMR	-0.198689					LYSMD2	2.4525
			URB1	-0.198768					ADAT1	2.44952
			C14orf145	-0.198842					ZBTB8OS	2.44488
			PHF20L1	-0.198925					MS4A14	2.44325
			ABI2	-0.199161					ZNF720	2.44277
			TM9SF3	-0.199358					MPEG1	2.44159
			ISOC1	-0.199375					SKA2	2.43982
			TMEM99	-0.199437					DDAH1	2.43828
			ERMP1	-0.199693					LILRA2	2.4374
			PTP4A2	-0.199886					FAM129A	2.43341
			ITSN1	-0.200313					NQO1	2.43329
			FXC1	-0.200405					MYL12A	2.43093
			NASP	-0.200491					SLC18B1	2.43075
			C16orf63	-0.200938					TNFAIP8	2.4282
			NAP1L1	-0.201312					C1orf162	2.42486
			C16orf48	-0.201838					CPA3	2.42481
			TMEM5	-0.202257					ZNF100	2.42252
			EEF1A1	-0.20258					NAGK	2.4213
			RAD51C	-0.202689					COL5A2	2.41736
			R3HDM1	-0.203147					H3F3B	2.41644
			ZKSCAN1	-0.20331					IL10	2.41151
			RRP8	-0.203318					MPZ	2.40872
			UCMA	-0.203371					BRAF	2.40464
			ALDH18A1	-0.203381					TDRD7	2.40426
			PLAU	-0.203478					HLA-DQA1	2.40371
			SCD5	-0.20359					CYP2S1	2.40284
			ATP1B1	-0.203683					MYADM	2.40212
			TSHZ1	-0.203793					SFR1	2.40125
			NAA40	-0.203876					MDK	2.40091
			CYBASC3	-0.204433					RRM2	2.3986
			SLC29A3	-0.204536					MIA3	2.39843
			PEX1	-0.204578					CYP51A1	2.39298
			WNK1	-0.204582					LOC644656	2.3929
			ZNF252	-0.204606					ACTR3	2.39177
			FAM72A	-0.20496					DHRS4-AS1	2.39102
			GJC1	-0.205163					CHCHD10	2.38799
			C10orf53	-0.205208					ALDH1A1	2.386
			TGFB2	-0.205267					NEDD1	2.38208
			POMGNT1	-0.205545					RASGEF1B	2.37569
			SNX10	-0.205759					ZNF397	2.37454
			RETSAT	-0.205872					NLRP3	2.37371
			RNF166	-0.20594					HCLS1	2.37273
			SGPP1	-0.206028					PYGL	2.3715
			PSAT1	-0.206046					KCND1	2.37124
			CREB3L2	-0.206084					PPDPF	2.36917
			CTNS	-0.206201					PARP14	2.3655
			KRBA1	-0.206446					CCDC71L	2.36546
			SORT1	-0.206844					RPAP2	2.36306
			TRERF1	-0.207054					C21orf91	2.36279
			GLTP	-0.207054					CCNB1	2.36007
			GUF1	-0.207111					IL21R	2.35956
			MCM10	-0.207359					HLA-B	2.35928
			EYA2	-0.207578					SLC16A7	2.35461
			CIRBP	-0.207682					MICB	2.35208
			TMEM184C	-0.207807					FMR1	2.34856
			PPAP2A	-0.207842					WDFY3	2.34795
			BCKDHB	-0.20787					NSUN7	2.34478
			SFRS2B	-0.208028					GSK3A	2.34463
			VPS26B	-0.208034					PDCD1LG2	2.34396
			SLC39A4	-0.208036					IRX3	2.34365
			FAM64A	-0.208262					NHLRC2	2.34261
			MREG	-0.208468					SUPT4H1	2.34151
			PPCS	-0.208616					RIPK2	2.34124
			SMAD5	-0.208677					G6PD	2.34067
			LDOC1L	-0.208697					LYZ	2.33828
			ETF1	-0.20878					FAS	2.33405
			CCNE1	-0.208879					VPS9D1	2.33344
			C6orf130	-0.209087					SECTM1	2.32231
			ZNF187	-0.209305					HLA-DRB6	2.32031
			TBC1D7	-0.209442					RAB25	2.32011
			PRTFDC1	-0.209465					TSPAN8	2.31961
			EXOC6	-0.209683					APOO	2.31526
			PDGFA	-0.209848					TPM4	2.3145
			SHROOM3	-0.210238					PI3	2.31316
			TMEM106C	-0.210312					GK5	2.30874
			NME5	-0.210316					COL5A1	2.30795
			GLMN	-0.21062					DOCK8	2.30753
			ARMCX5	-0.211479					NCSTN	2.30662
			RTN4IP1	-0.211584					APLP2	2.30542
			PRIM1	-0.211603					SIGLEC9	2.30024
			HS1BP3	-0.211976					VCPIP1	2.29645
			UPF3B	-0.212005					JAK3	2.29404
			PAAF1	-0.21228					SLX4	2.29263
			STXBP5	-0.212671					IVNS1ABP	2.29202
			PCM1	-0.212884					PCED1B-AS1	2.29064
			TPM1	-0.212896					LILRB1	2.28874
			SPAG5	-0.213133					REPS2	2.28724
			N6AMT1	-0.21341					GALC	2.28513
			TMEM33	-0.213631					VHL	2.27666
			INPP4A	-0.213789					CCRL2	2.27561
			RHOF	-0.214284					MYD88	2.27482
			TMEM106B	-0.214303					SNORA24	2.27144
			GSPT1	-0.214526					ENKUR	2.26695
			TMEM138	-0.214565					SFTPA1	2.26511
			TAZ	-0.214631					OLA1	2.26504
			KLHL13	-0.214717					AP1S2	2.26368
			PHACTR2	-0.214731					FCGR3A	2.26266
			SLC35B4	-0.214843					KDELR3	2.26131
			STK36	-0.214883					CNTLN	2.25656
			ENSA	-0.215091					NRXN3	2.25351
			ASB8	-0.215152					RCBTB2	2.25248
			ZFYVE19	-0.215365					GPC3	2.25054
			NIN	-0.215628					KPNB1	2.25045
			FAM126A	-0.215679					EMB	2.24834
			TAF11	-0.215703					SOCS1	2.24719
			BIRC5	-0.215883					VCAN	2.24422
			SLC35E3	-0.216044					HCST	2.24416
			ATP6V0A1	-0.216206					HELB	2.24013
			DEPDC4	-0.216483					ZBTB33	2.23849
			PEX11A	-0.216613					MCCC2	2.23521
			COL16A1	-0.21664					CDKN2A	2.23228
			NNT	-0.216756					ENPEP	2.23218
			CCDC34	-0.216796					GATA6	2.23125
			BCAT2	-0.216927					IRF2BP1	2.22924
			CDKN3	-0.217023					CD274	2.22859
			T	-0.217068					SMIM14	2.22751
			USP22	-0.217243					RAP2C	2.22744
			GGCX	-0.217406					LGR4	2.22607
			C22orf25	-0.217473					NAPA	2.22545
			CSRP2	-0.217613					RHBDD1	2.22353
			FDXR	-0.217715					SEPT6	2.22309
			METTL9	-0.218285					CFB	2.22229
			TMEM40	-0.218351					C1QB	2.21939
			PSTPIP2	-0.218377					FAM126B	2.2185
			AKTIP	-0.218413					ARHGAP9	2.2183
			CLN3	-0.218419					FEM1C	2.21544
			C9orf80	-0.218419					DHODH	2.21311
			CD320	-0.218512					PML	2.21106
			GATAD2A	-0.218545					MLF2	2.21012
			FADS1	-0.21862					PAK1	2.20627
			FAM82B	-0.218664					LIPA	2.20543
			PLCXD1	-0.218667					CFLAR	2.20542
			CTGF	-0.218686					DAZAP2	2.20462
			PLSCR3	-0.218764					IQGAP1	2.20371
			CARD8	-0.218953					GDF15	2.20328
			KIAA0895	-0.218982					IL18BP	2.20261
			SERBP1	-0.219362					YIPF1	2.20014
			MYL9	-0.219506					GPR132	2.19976
			YY1	-0.220007					C11orf1	2.19703
			TRAK1	-0.220193					SYNGAP1	2.19656
			SPSB2	-0.220238					SEC22B	2.19488
			CROT	-0.220253					RNF213	2.19375
			SSR1	-0.220383					FPR2	2.19322
			LEPREL2	-0.220736					RUNDC3B	2.19265
			CHORDC1	-0.220792					DTX3L	2.19261
			INPP5A	-0.220986					TMEM241	2.19081
			FAM71B	-0.221004					CTDNEP1	2.19054
			SHISA9	-0.221091					API5	2.18481
			SAT2	-0.221143					PPM1K	2.18287
			FAHD2A	-0.221194					TMEM206	2.18282
			ZNF331	-0.221371					LYRM1	2.18253
			KLHL4	-0.221386					RALGPS2	2.17925
			CASC5	-0.221789					UCHL1	2.17907
			MTMR2	-0.221828					AP3S1	2.17866
			ORC5L	-0.222327					EPM2AIP1	2.17804
			CCNF	-0.22245					FLOT1	2.17533
			TPCN1	-0.22246					WFDC2	2.17443
			ZNF677	-0.22273					CARD6	2.1744
			ORAI3	-0.222794					GPR155	2.17288
			GNL3L	-0.222873					YWHAE	2.17021
			IGFBP2	-0.223029					DGUOK	2.17004
			KATNA1	-0.223284					CXCR1	2.16963
			NDFIP2	-0.223451					TP53	2.16737
			CCDC97	-0.223513					VAV3	2.16653
			C9orf119	-0.223527					RBM47	2.16538
			PHF17	-0.223681					NECAP1	2.16519
			HMGCL	-0.223787					EFHD2	2.16512
			SLCO5A1	-0.224368					SLC9A8	2.16282
			HSDL1	-0.224431					ZNF461	2.16183
			FANCG	-0.224801					ZDHHC2	2.16015
			DOK4	-0.224805					RWDD4	2.15637
			C21orf7	-0.224922					MTF1	2.15312
			DCAKD	-0.225045					GIMAP4	2.15216
			PVR	-0.225071					GPR160	2.1513
			KIAA1671	-0.225109					FOLR2	2.15045
			DENND4A	-0.225615					C17orf58	2.15025
			HMGB3	-0.225707					DMXL2	2.14945
			TACC1	-0.225827					NFE2L3	2.149
			GATAD1	-0.225881					ARHGAP42	2.14898
			SH3BP5	-0.226001					SRR	2.14821
			LYSMD1	-0.226016					OIP5-AS1	2.1468
			NARS2	-0.226017					NFIL3	2.14352
			TFDP2	-0.226099					PHACTR1	2.14315
			HSPA2	-0.226554					BEX1	2.14258
			SETD3	-0.226723					KCNJ15	2.14158
			UBE2G1	-0.226976					PTX3	2.141
			STYX	-0.227549					ZNF117	2.14099
			DEPDC1B	-0.227628					SEMA4A	2.14006
			DMXL2	-0.22768					C1S	2.13762
			BRP44	-0.227768					POLR2K	2.1373
			STX1A	-0.22799					ATG4C	2.13709
			SFRS11	-0.228092					PSMB2	2.13666
			SLC12A6	-0.228343					TINCR	2.13616
			HDLBP	-0.228527					SLC48A1	2.13568
			EXO1	-0.228614					PSEN1	2.13231
			THY1	-0.228623					ARF3	2.13183
			CYB5D2	-0.228687					GABARAP	2.12767
			DTX4	-0.228741					MCOLN2	2.12464
			EFHD1	-0.229054					GNAS	2.12237
			FZD2	-0.229429					ZNF776	2.12049
			WDR76	-0.229546					LAMP2	2.11648
			TMEM218	-0.229705					DNAJC16	2.11469
			FNBP1	-0.22974					TMEM132A	2.11386
			PCSK9	-0.230033					FTH1	2.11117
			SNRPG	-0.230062					SEMA3A	2.10836
			FGF2	-0.230189					PIFO	2.10702
			MANEAL	-0.230351					NPC2	2.10476
			SLC30A9	-0.230467					SLC44A4	2.10475
			ZNF664	-0.230514					METTL9	2.10361
			TBC1D10A	-0.230517					CANX	2.10316
			ZNF827	-0.230627					GVINP1	2.10304
			METTL10	-0.230632					DUSP2	2.10199
			ATRN	-0.230645					PRKACB	2.10154
			AK3	-0.230811					TMEM50A	2.09785
			GLG1	-0.230817					RGL1	2.09755
			CEP78	-0.230988					TBC1D10B	2.09593
			C2orf7	-0.231036					CMIP	2.09278
			SMAD2	-0.23108					RAB23	2.08929
			C9orf23	-0.231243					UBE2W	2.08681
			RNF125	-0.231258					TMEM126B	2.08656
			MGLL	-0.231808					DEFB1	2.0833
			NMU	-0.23185					SFMBT1	2.08271
			PIGQ	-0.231979					SNX3	2.08253
			EIF2C1	-0.23227					SUPT3H	2.08201
			SVIP	-0.23236					PPP1R11	2.08019
			ZDHHC7	-0.232488					C20orf96	2.07977
			C7orf70	-0.232493					ZNF467	2.07872
			SH3BGR	-0.232792					CHD1	2.07707
			ACP6	-0.232808					SLC12A2	2.07702
			KCP	-0.232893					GMPR	2.07587
			IMPACT	-0.232904					CLEC2B	2.07529
			C22orf39	-0.233252					LPXN	2.07526
			APOA1BP	-0.23347					GNB4	2.0733
			SEPHS1	-0.233539					SP2	2.07093
			GATA2	-0.233673					QPCT	2.07019
			RAPGEFL1	-0.233775					HERC3	2.06592
			UBR7	-0.233826					IRS2	2.06555
			POGZ	-0.233911					ATP1B1	2.06546
			RHOQ	-0.234006					SLPI	2.06346
			PPWD1	-0.234014					PSMG2	2.05927
			PAFAH1B1	-0.234029					CPPED1	2.05697
			SLC7A2	-0.23403					COL1A1	2.0559
			C1orf43	-0.234217					IRAK3	2.05365
			LRPPRC	-0.234478					MS4A6A	2.04779
			NDRG3	-0.234536					PTP4A1	2.04752
			INTS3	-0.234596					ATP6V0C	2.04088
			TFRC	-0.234781					KCNE3	2.04011
			UBAP2	-0.234782					STK4	2.03822
			HOOK3	-0.234927					FOXA1	2.03442
			SCIN	-0.235111					EPN1	2.03302
			ANKRD28	-0.235186					NPL	2.03236
			APC	-0.235256					TMED5	2.03175
			PAQR8	-0.235263					RBPMS	2.03168
			CD302	-0.235435					SCARA3	2.02832
			ZADH2	-0.235529					ZFP3	2.02515
			CCDC75	-0.23557					NFIX	2.02463
			CCHCR1	-0.235718					COL4A1	2.02033
			SYN2	-0.235723					WDR5B	2.01836
			ZNF589	-0.235736					CCNK	2.01556
			ZYG11B	-0.235954					STK17B	2.01355
			FBXO11	-0.236227					TRIM25	2.01343
			RAB15	-0.236373					TRIP6	2.01202
			CDC25C	-0.236485					IL1RL1	2.00877
			TMEM19	-0.236634					TRIM14	2.00189
			GALNT12	-0.236646					RGS19	2.0002
			GET4	-0.236691					TIFA	1.99767
			PCYOX1	-0.237382					FAM49A	1.99569
			GNPDA2	-0.23753					PTPRCAP	1.99462
			C14orf2	-0.237762					MMAA	1.9927
			PCYOX1L	-0.237852					C9orf72	1.9918
			ZNF791	-0.238202					USP10	1.99046
			C11orf54	-0.238239					TMEM176B	1.98889
			CNKSR1	-0.239571					CNKSR1	1.98576
			SPAG16	-0.239832					EXOSC3	1.98449
			CNNM3	-0.240037					ZSWIM4	1.98435
			FOXRED2	-0.240064					MR1	1.98246
			KCMF1	-0.240102					GPR180	1.98083
			UBA52	-0.240112					HLA-C	1.97921
			ATP7A	-0.240136					PRUNE2	1.97819
			CDCA2	-0.240676					LRRC25	1.97808
			IMPA2	-0.240903					RAB10	1.97695
			GYPB	-0.240961					LILRB4	1.97515
			PRSS23	-0.241596					NFE2	1.97298
			FAM120B	-0.241814					PDE6D	1.97035
			SNRNP48	-0.241834					PRR13	1.96961
			DNAJC10	-0.24192					POGLUT1	1.96774
			C20orf186	-0.241986					FASN	1.96536
			GATS	-0.242269					RILPL1	1.96533
			RNF24	-0.242474					PAN3	1.9605
			ZNF771	-0.242655					ENTPD7	1.95956
			ADCK2	-0.242795					TESK1	1.95936
			RAB36	-0.24285					TNFRSF21	1.95878
			CENPE	-0.243303					PARVG	1.95801
			SOCS5	-0.243355					PRPS2	1.95555
			PRKRA	-0.243365					TRAPPC1	1.95488
			LAPTM5	-0.243423					GBP2	1.95257
			COX19	-0.243448					LSM1	1.95097
			ZXDC	-0.243504					RABL3	1.94817
			SPC25	-0.243745					RNF167	1.94746
			XRCC6BP1	-0.243756					LGALS3BP	1.9471
			SLC25A16	-0.243778					IL11	1.94707
			TMEM181	-0.244153					RALB	1.94643
			RBMX	-0.244241					SYAP1	1.94593
			ADH5	-0.244597					FBLN5	1.94572
			PLAG1	-0.244828					UBE2E1	1.94519
			UBR5	-0.244834					ANKRD49	1.94426
			LYRM7	-0.244855					HSPE1	1.94272
			PEX6	-0.245135					ARPC5	1.94051
			LHX6	-0.245137					PHF20L1	1.93872
			BMF	-0.245282					C12orf75	1.93799
			RPUSD3	-0.245589					IL18	1.93602
			MDN1	-0.245604					TPSAB1	1.93552
			NUDT8	-0.245618					NDUFC2	1.93456
			ATG4C	-0.24564					BLZF1	1.93397
			SEH1L	-0.245707					PCBD1	1.93242
			C10orf78	-0.245864					MYL12B	1.93216
			CACNA1G	-0.245876					AZIN1	1.93039
			PHOSPHO2	-0.246149					BBIP1	1.92759
			MORN4	-0.246262					PLEKHF2	1.92483
			MTX3	-0.247021					KRTCAP2	1.9247
			HLCS	-0.247035					CFP	1.92353
			PARP1	-0.247235					PCBP2	1.91803
			NEK2	-0.247382					GYG1	1.91589
			MUM1	-0.247414					SLC1A3	1.91447
			KRCC1	-0.247415					TDP2	1.91376
			C17orf58	-0.247484					CSTB	1.91345
			DSN1	-0.247774					HECTD3	1.91105
			IL6R	-0.247917					HK3	1.90957
			ZNF643	-0.247953					VPS29	1.90547
			GALNT11	-0.248081					CPQ	1.90317
			SH3BP4	-0.248129					PARP8	1.90043
			TET3	-0.248426					CENPN	1.89786
			ZNF785	-0.249061					CTSW	1.89703
			CDHR4	-0.249167					ELF1	1.89306
			LPGAT1	-0.249354					ATP6V1B2	1.89169
			DZIP1L	-0.249536					ASB7	1.89064
			RASSF4	-0.249876					RBBP9	1.88815
			CCNDBP1	-0.250211					C5orf51	1.8878
			ZHX3	-0.250663					C3orf38	1.88775
			RBL1	-0.25097					FAM160B1	1.88754
			WDR92	-0.251154					MPZL2	1.87653
			ORAI2	-0.251206					EPDR1	1.87488
			ZMYND11	-0.251439					PARP12	1.87353
			SH3D19	-0.251545					COPA	1.87106
			MAPKAP1	-0.251551					ERP44	1.87038
			SUN2	-0.251643					MCTP1	1.86638
			PBLD	-0.251688					TERF2	1.86558
			TMEM107	-0.251748					SCGB3A2	1.86005
			SPOPL	-0.251981					RABIF	1.85737
			HEATR5A	-0.251989					CDK4	1.85248
			GSTA4	-0.252008					PSMA6	1.84981
			CHKA	-0.252216					CYB5B	1.84941
			TP53INP1	-0.252246					C2CD4B	1.84928
			ABHD14B	-0.252525					CCDC43	1.849
			ZNF772	-0.25269					BRWD3	1.84865
			CEP70	-0.252694					SNX2	1.84769
			TADA3	-0.253123					ERGIC2	1.8468
			LOC200261	-0.253289					MAGOHB	1.84676
			RAD51L1	-0.253326					PCBP1	1.84325
			OPA1	-0.253603					STAU2	1.84197
			DHDH	-0.253671					SORL1	1.84022
			CSAD	-0.254027					SRD5A3	1.83673
			WDR35	-0.25421					ZNF354A	1.83234
			SLC37A4	-0.254369					CAPZB	1.83157
			ZFP90	-0.254499					TBPL1	1.83088
			TBC1D14	-0.254769					ITGAX	1.83003
			KLHL23	-0.254825					SP100	1.8296
			MTMR12	-0.25503					C1RL	1.82718
			JAG2	-0.255228					SCARNA10	1.82684
			NDFIP1	-0.255308					RBM4B	1.81712
			TTC28	-0.255345					IKZF1	1.81653
			SGOL2	-0.255507					PSMD11	1.81653
			ZNF362	-0.255597					UBE2D3	1.8111
			SEMA3E	-0.255852					HNRNPUL1	1.81091
			GLS2	-0.255936					PPP6C	1.8089
			AP3S2	-0.256177					FAM222B	1.80843
			KATNAL1	-0.256267					TMEM123	1.80792
			FLRT2	-0.256449					SFTPB	1.80669
			ZNF318	-0.256488					DYSF	1.80647
			SYT14	-0.25664					ENPP4	1.80353
			ALKBH2	-0.256732					TMCO1	1.8028
			ISPD	-0.257313					PNPT1	1.79862
			TCF7L2	-0.257392					HAS2	1.79633
			SCEL	-0.257595					MOB1A	1.79606
			C7orf49	-0.257709					DIMT1	1.79469
			MKI67	-0.257794					SNRNP27	1.79365
			TOR2A	-0.257959					LPAR1	1.79243
			SESTD1	-0.25814					IFI16	1.79201
			PHF20	-0.258278					NFAT5	1.79162
			C11orf75	-0.258347					GTPBP2	1.79107
			RCN2	-0.259123					TMEM167A	1.79041
			DSEL	-0.259701					TM9SF3	1.78667
			VASN	-0.260148					CHCHD4	1.78407
			FAM134B	-0.260354					AP5B1	1.78289
			DSCC1	-0.260629					ASAH1	1.78263
			ARMCX3	-0.260878					TIPRL	1.78209
			PREPL	-0.2609					CNN2	1.77973
			PARD6A	-0.261086					BBS1	1.7772
			CABLES2	-0.261121					CHURC1	1.77382
			CAMK2G	-0.261136					ANXA3	1.77304
			SNCA	-0.261484					TSEN34	1.76802
			SLC46A3	-0.261611					STOM	1.76792
			CBR4	-0.261715					GLIPR1	1.76751
			ITGBL1	-0.261808					TMEM258	1.76669
			C5orf62	-0.26185					TMX1	1.76575
			LRRC41	-0.26186					ABHD13	1.76411
			VASH2	-0.26233					KLHL9	1.76378
			FAM102A	-0.262541					HELZ2	1.76367
			LEMD3	-0.262887					SOD3	1.76176
			C9orf37	-0.262903					DENND2D	1.7611
			TRIM16	-0.263272					NDUFB3	1.75576
			GIT2	-0.263675					DMKN	1.7549
			FAM8A1	-0.263796					CIR1	1.75013
			CAP2	-0.263864					CLDN1	1.74911
			CIDEB	-0.264134					EIF2AK1	1.74869
			CXADR	-0.2644					ZMPSTE24	1.74781
			MN1	-0.264425					ARPC3	1.74611
			OSCP1	-0.264475					LSP1	1.74213
			NDRG4	-0.264592					UBE2A	1.74119
			CAPN7	-0.264739					ADCY7	1.73737
			FAM117A	-0.264839					CLDND1	1.73685
			PHC1	-0.264915					ATN1	1.73144
			CABYR	-0.264921					ZFP36L1	1.73068
			KLHDC8B	-0.265213					KYNU	1.72944
			C15orf41	-0.265375					C5orf56	1.72899
			ADRBK2	-0.265517					VPS72	1.727
			CEP68	-0.265581					PLAUR	1.72698
			CHRNA5	-0.265781					RNF138	1.72375
			PCYT1A	-0.265884					RNF13	1.72292
			SLC30A5	-0.265894					COL3A1	1.7203
			CCDC61	-0.266017					NADK	1.71992
			ZBTB10	-0.266069					MAP3K5	1.7195
			PKIA	-0.26612					CPNE8	1.71867
			ATP6V1C1	-0.266217					TOMM5	1.7186
			SLC26A2	-0.266367					CD68	1.71819
			SMU1	-0.266384					HSPA1B	1.71616
			SPATA2	-0.266762					TMED10	1.71355
			SDC2	-0.266947					PPP1R18	1.71332
			CCDC80	-0.267096					DRAM2	1.71169
			SUV39H2	-0.267276					UBE2D2	1.71148
			ACOX1	-0.26759					ARPC2	1.71112
			IPO9	-0.267592					CAP1	1.71017
			WWC2	-0.26768					SELE	1.70886
			CMBL	-0.267807					R3HDM4	1.70691
			C12orf48	-0.268033					MLKL	1.70587
			SALL2	-0.268041					OGFOD1	1.70544
			ZNF286A	-0.268466					COPZ1	1.70494
			CCDC14	-0.269023					EIF4E3	1.70288
			LIPE	-0.26928					PTEN	1.70095
			MRPL30	-0.269586					MBD2	1.7007
			PINK1	-0.269592					PTPN6	1.70055
			RWDD2A	-0.269658					ALG2	1.69529
			MNS1	-0.269896					TMEM173	1.69528
			MTFMT	-0.270485					GMFB	1.69513
			VTI1B	-0.270601					RIN2	1.69431
			RPS6KL1	-0.270609					TERF2IP	1.68862
			ZNF714	-0.270663					SLIRP	1.68695
			RNFT1	-0.270669					GNS	1.68687
			TOX2	-0.270778					B3GNT5	1.68559
			SACS	-0.271329					ABI1	1.68402
			SLC16A14	-0.271826					HSD17B11	1.68362
			TRIM52	-0.272134					QKI	1.68291
			DLEU1	-0.272139					ECHDC1	1.68156
			MAMLD1	-0.272169					RAB20	1.67854
			NEK9	-0.272307					ACTN1	1.67822
			CIT	-0.272392					G0S2	1.67289
			REEP2	-0.272419					AKR1B1	1.65811
			PRKAR2A	-0.272727					RAB7A	1.65078
			TNKS	-0.272832					LUM	1.6447
			USP13	-0.272978					VMP1	1.64409
			ZNF271	-0.273179					RHOA	1.6422
			KIF3A	-0.273259					FLNA	-1.97596
			ERBB2	-0.273263					TIMP3	-1.98273
			SBNO1	-0.273448					RHOC	-1.99317
			B3GNT1	-0.273686					S100A16	-2.0174
			ARNT	-0.27394					SLCO4A1	-2.01825
			KDM5D	-0.273986					RPL41	-2.03666
			CDC14B	-0.274071					SEC61A1	-2.03999
			YLPM1	-0.274313					ID3	-2.04558
			GPR155	-0.274396					ILK	-2.0494
			ZNF365	-0.274466					SGK1	-2.05404
			CCNE2	-0.27458					LAMB2	-2.06198
			CDCA8	-0.274659					MPRIP	-2.06462
			CUL3	-0.274667					HSPA8	-2.06581
			GDF11	-0.274799					ITPRIP	-2.06647
			STARD13	-0.274836					LUC7L3	-2.07579
			WDR33	-0.274974					RPS5	-2.07835
			SLC46A1	-0.274983					GNG11	-2.08182
			DHFR	-0.275056					DDB1	-2.09233
			RDH10	-0.275578					CRIP2	-2.0943
			CCDC52	-0.275923					ABCF1	-2.09585
			DRAM2	-0.27603					LIF	-2.09903
			TET1	-0.276132					FLII	-2.11029
			CLCN5	-0.276382					ANXA6	-2.11614
			TOM1L2	-0.276456					IL4R	-2.11953
			USP31	-0.276579					SFTPC	-2.12108
			CCNL2	-0.276602					RPLP0	-2.12371
			SFXN3	-0.277006					GOLGB1	-2.12743
			RBM24	-0.277053					RND3	-2.13123
			NUDT18	-0.277058					EMP1	-2.13699
			DEPDC1	-0.277324					RBM6	-2.13922
			PIF1	-0.277499					CERK	-2.14209
			KCNMB4	-0.277896					NOP2	-2.14465
			LETM2	-0.277905					NDUFV1	-2.15026
			CBX7	-0.278177					TPM2	-2.16313
			PAPSS2	-0.278313					PIK3R3	-2.16787
			LRIG1	-0.278692					SYNM	-2.17228
			MXD4	-0.278885					AEBP1	-2.17486
			SGK223	-0.279159					ETS1	-2.18261
			PGPEP1	-0.279207					PNISR	-2.18459
			PSRC1	-0.279861					MEDAG	-2.18714
			WDR37	-0.280397					SUN1	-2.18805
			ZBED3	-0.280991					IGSF3	-2.18953
			FAM92A1	-0.281243					AKR1A1	-2.19083
			ARVCF	-0.28141					HMOX1	-2.19411
			TIMM8A	-0.28185					FGD5	-2.20181
			MLLT11	-0.282072					PFKL	-2.20738
			ZNRF1	-0.282082					AOC3	-2.20826
			MEPCE	-0.282292					RPL13	-2.21404
			E2F2	-0.2825					TPD52L2	-2.21426
			FCF1	-0.282771					MVP	-2.21855
			GINS4	-0.282929					PPM1F	-2.21877
			PHLDA3	-0.282974					USP22	-2.21925
			CDKN2B	-0.283209					SMIM3	-2.2209
			MXD3	-0.283667					THBD	-2.22237
			THRB	-0.28458					PUF60	-2.22314
			ZNF720	-0.284639					MICA	-2.22457
			CHML	-0.284885					PISD	-2.22871
			SUV420H1	-0.284891					HPCAL1	-2.22997
			EIF4EBP2	-0.285104					RABAC1	-2.2343
			CCDC152	-0.285257					USP47	-2.23906
			NTF4	-0.28535					WDR43	-2.23936
			CRIPAK	-0.28557					TRAF1	-2.2407
			SYNPO	-0.286429					EPAS1	-2.24148
			ZAK	-0.286569					RHBDD2	-2.24956
			HAUS2	-0.286577					NRBP1	-2.25151
			PARD6G	-0.286706					HIPK1	-2.25631
			ATP11B	-0.286915					C1QTNF1	-2.25758
			LIAS	-0.28694					GNL3	-2.2576
			LYRM2	-0.287417					ADH1B	-2.25774
			SIPA1L2	-0.287545					KLF10	-2.25908
			ZBTB48	-0.287595					PSMC6	-2.26389
			CCL1	-0.287764					GSTO1	-2.26437
			KLHL15	-0.288017					UNC45A	-2.26496
			CXorf57	-0.288029					PRPF6	-2.26804
			PLEKHG4	-0.288173					MARS	-2.27065
			FAM55C	-0.288282					LSS	-2.27244
			SGK494	-0.288705					SH3D19	-2.27296
			DHRS11	-0.289007					TTC3	-2.27359
			TBL1XR1	-0.28952					LRRFIP1	-2.27554
			SLC22A17	-0.289598					KCTD12	-2.28237
			TIAM1	-0.289859					RPS19BP1	-2.28448
			GSPT2	-0.289918					SLCO2B1	-2.28668
			C12orf32	-0.290031					PSMB7	-2.28783
			PSPH	-0.290204					AFAP1L1	-2.29107
			AMOT	-0.29041					EPB41L4A-AS1	-2.29612
			YAF2	-0.290681					SLIT3	-2.29747
			ZNF83	-0.290895					ZC3H11A	-2.29877
			FAM171B	-0.291043					JAM3	-2.30106
			ECHDC2	-0.291192					CYC1	-2.30411
			C20orf11	-0.291633					ST6GAL1	-2.31564
			PLA2G12A	-0.291974					NR1H2	-2.31612
			PIK3CB	-0.292253					MXRA7	-2.31851
			ZNF483	-0.292413					TSPAN7	-2.31976
			ZNF519	-0.293106					FOXN3	-2.3209
			GLCE	-0.293563					PHPT1	-2.32337
			NDUFV3	-0.293871					PI4K2A	-2.32582
			ZSCAN18	-0.294068					ZNF395	-2.3282
			LOC81691	-0.294313					INHBA	-2.33503
			TMEM25	-0.294465					RAB34	-2.34429
			MAVS	-0.294947					KANSL3	-2.35243
			USP7	-0.295126					PIH1D1	-2.3526
			BPHL	-0.295403					LAMB1	-2.35313
			ARHGAP19	-0.296271					ACVR1B	-2.35476
			C2orf74	-0.29631					CDC42BPB	-2.35936
			PELI3	-0.296326					E2F4	-2.35937
			ARL17A	-0.297425					CREB3L2	-2.36145
			EVI5L	-0.297618					ANPEP	-2.36166
			CAMK1	-0.298438					KIAA0100	-2.36191
			LLPH	-0.299102					ID4	-2.3642
			GAB1	-0.299238					CYBRD1	-2.36469
			GLIS3	-0.29924					FURIN	-2.36885
			NMT2	-0.299657					MRPL38	-2.37058
			C14orf126	-0.300096					NDUFS7	-2.37086
			TRAK2	-0.300664					MRPL23	-2.37565
			RABGAP1L	-0.301052					TNIP2	-2.37617
			C1orf115	-0.301465					DHX38	-2.37927
			KITLG	-0.302051					UACA	-2.3809
			C4orf49	-0.302148					DHX9	-2.38199
			PLEKHM3	-0.302634					PRKAG2	-2.3863
			CCDC88A	-0.302727					GEM	-2.38651
			FAM178A	-0.303926					SSH1	-2.38659
			MAP7D3	-0.303985					SLC25A11	-2.38779
			FAM105B	-0.303992					FBP1	-2.38932
			UBE4B	-0.304184					SUN2	-2.3925
			MOSPD3	-0.304187					CES1	-2.393
			PAIP2B	-0.304254					TAP1	-2.39362
			KIAA0232	-0.304671					KEAP1	-2.39536
			SFRS8	-0.3047					USP7	-2.39599
			MAN2A2	-0.305185					POFUT2	-2.40141
			TDRKH	-0.305264					PIAS3	-2.40338
			INSR	-0.305293					MAML1	-2.40376
			AGFG2	-0.30592					GALNT2	-2.40885
			B4GALT6	-0.305973					DAB2IP	-2.41495
			PPM1H	-0.30605					MAMLD1	-2.4166
			HELZ	-0.306053					NUPR1	-2.4168
			MDH2	-0.306862					QSOX1	-2.41692
			USP37	-0.307484					MXI1	-2.42126
			NID2	-0.307965					CCAR1	-2.42266
			PC	-0.308106					PES1	-2.42483
			GYG2	-0.308184					BTN3A2	-2.42663
			KCTD10	-0.308264					DPYSL3	-2.42938
			MEST	-0.30896					TBC1D2B	-2.42998
			MEGF6	-0.309578					OAZ2	-2.43503
			NFIA	-0.309744					DST	-2.43605
			ABHD10	-0.310987					LYVE1	-2.4371
			SPC24	-0.31103					VASH1	-2.43898
			STAMBPL1	-0.312383					ATP2A3	-2.44025
			TCFL5	-0.312685					TEX10	-2.44108
			FKBP4	-0.312741					RPS28	-2.44111
			TAF9B	-0.312809					SAE1	-2.44654
			TCF7	-0.313385					STK25	-2.4482
			ZNF182	-0.313958					HIPK2	-2.44947
			SLITRK5	-0.314024					CREBZF	-2.45168
			PIGV	-0.314704					PLXND1	-2.45381
			SHF	-0.315102					SLC4A7	-2.46243
			TNFAIP8L1	-0.315466					KRT19	-2.46481
			MAP2K6	-0.316098					SERPINB6	-2.46527
			TXNRD2	-0.317327					RPRD1B	-2.46548
			PDGFC	-0.317349					FARSA	-2.46551
			SLC7A11	-0.317931					FAM168B	-2.47047
			CDKN1C	-0.318455					TBC1D16	-2.47303
			AKR1C1	-0.318557					AFF4	-2.4755
			LPXN	-0.319011					TRMT1	-2.47608
			SNX30	-0.319117					NUP188	-2.47634
			PLK1	-0.319213					ARPC1B	-2.47733
			ZNF606	-0.319589					TGFBR2	-2.47773
			C12orf60	-0.320331					AP2A2	-2.48124
			AHNAK2	-0.320337					LEPROTL1	-2.48159
			LOC100287896	-0.320767					SAFB2	-2.4845
			RG9MTD2	-0.321202					TINAGL1	-2.48566
			IQSEC1	-0.321213					IDH2	-2.48611
			KANK2	-0.3213					USP48	-2.48672
			BIVM	-0.321487					METTL7A	-2.48711
			OLFML2A	-0.3216					PWP2	-2.49248
			MOSPD1	-0.321717					EPHA2	-2.49412
			HLA-DPB1	-0.321784					ARL6IP4	-2.49498
			NUP43	-0.321949					LRP6	-2.49544
			NR2C1	-0.322425					KLF4	-2.49668
			TMEM158	-0.323131					CHERP	-2.49745
			H2AFV	-0.323566					ELP2	-2.49749
			PIAS2	-0.323712					CLCF1	-2.50165
			SERPINF1	-0.324033					PTP4A3	-2.50498
			RRAGD	-0.324133					BAHD1	-2.5059
			MYEF2	-0.324481					SENP5	-2.51089
			GK	-0.325					SNX17	-2.51245
			E2F8	-0.325457					CDH11	-2.51295
			CDAN1	-0.326207					HEXB	-2.51299
			ZNF800	-0.327998					FIS1	-2.51736
			CELSR2	-0.328353					RANBP3	-2.51837
			FAM168B	-0.328359					POLDIP3	-2.52428
			GPR39	-0.329644					SLC25A3	-2.52443
			SGOL1	-0.329975					NFX1	-2.52516
			SLC38A7	-0.330659					PGM5	-2.527
			USP20	-0.3308					CPE	-2.52762
			ZNF148	-0.330814					ITM2C	-2.52963
			TTC3	-0.331308					NDRG1	-2.5306
			MTMR3	-0.332398					A2M	-2.53172
			PRRT3	-0.333135					PLK2	-2.53533
			IRAK1BP1	-0.333343					JMJD6	-2.5456
			KDELR3	-0.333456					ABT1	-2.54662
			NALCN	-0.33357					MGLL	-2.54694
			ARHGEF37	-0.333829					DNTTIP1	-2.54755
			GDF6	-0.33409					SBDSP1	-2.55069
			MTERFD3	-0.334454					PDK4	-2.55117
			TMEM20	-0.334671					MECP2	-2.55128
			MEIS2	-0.335286					SERTAD1	-2.55315
			ANKRD20A5	-0.335655					CRELD2	-2.55697
			JRK	-0.335667					DNAJB2	-2.55755
			LOC727751	-0.336936					LONP1	-2.55839
			MTPAP	-0.338693					PPRC1	-2.55908
			FAM134A	-0.339167					ENG	-2.56035
			PXMP4	-0.33927					PARVB	-2.5613
			LRTOMT	-0.340403					LSM7	-2.56433
			CLGN	-0.34131					LOC100506548	-2.56532
			TNFAIP2	-0.341467					NUMA1	-2.56842
			ZMYM2	-0.341719					KCNE4	-2.57153
			ODC1	-0.342032					MON2	-2.57339
			C9orf9	-0.342268					NPR1	-2.57497
			SLC23A2	-0.342879					BCL9L	-2.57986
			ABHD5	-0.343553					DLL4	-2.58021
			UNC119B	-0.343645					ATXN7L3	-2.58083
			MYO5A	-0.343705					RBM5	-2.58132
			ASRGL1	-0.344006					FOXK2	-2.58153
			SFRS13B	-0.344183					BAG3	-2.58199
			CCBE1	-0.344349					VAPB	-2.58341
			KIAA0513	-0.344461					UBD	-2.58454
			C5orf53	-0.344604					ILKAP	-2.58668
			SLC47A1	-0.345014					POM121C	-2.58761
			GDPD1	-0.345153					NOSIP	-2.58862
			IGSF9	-0.345335					LMNA	-2.59005
			ZNF546	-0.345627					UBXN1	-2.59037
			GPR125	-0.345681					CYB5D1	-2.59229
			C5orf54	-0.345788					GSN	-2.59997
			SMO	-0.345968					MAP4K5	-2.60351
			SLCO4C1	-0.346055					MRPL37	-2.60377
			LRRC20	-0.346698					SBF2	-2.60411
			TMEM68	-0.347237					AHNAK	-2.60438
			MUM1L1	-0.347535					ANKRD27	-2.60579
			DBP	-0.347568					FLNC	-2.60634
			PMS2	-0.347927					KLHDC2	-2.60711
			AQP3	-0.348507					C11orf68	-2.60806
			RCCD1	-0.349263					DYM	-2.60859
			ST6GALNAC2	-0.349606					NEURL1B	-2.60994
			STOX1	-0.349902					CTSA	-2.61026
			RGL1	-0.350659					APH1A	-2.61099
			MRPS16	-0.351191					MAP4	-2.61351
			MIB1	-0.351503					NELFE	-2.61521
			CYP20A1	-0.35245					HBS1L	-2.61619
			YPEL1	-0.35251					TSC22D3	-2.61704
			ZNF880	-0.354843					MYCBP2	-2.62295
			LMCD1	-0.355057					CCND3	-2.62343
			GPAM	-0.355276					C16orf45	-2.62348
			DIXDC1	-0.355525					SGMS1	-2.62474
			PDK3	-0.356043					NDUFA13	-2.62564
			MPDZ	-0.357052					ABI3	-2.62573
			DLK2	-0.358422					PSMC3	-2.62734
			PPL	-0.359321					SBNO1	-2.62831
			FAM102B	-0.362937					WFDC1	-2.62875
			DNAJB5	-0.363469					LZTS2	-2.62901
			CBX5	-0.364503					DGKD	-2.62962
			ACTR3B	-0.364656					AGPAT2	-2.63242
			USP46	-0.36552					GCC1	-2.63318
			CENPP	-0.365912					IVD	-2.63478
			CCDC125	-0.366076					RIPK1	-2.63644
			PBX4	-0.366144					SOX13	-2.63907
			N4BP2	-0.366944					XRCC6	-2.63974
			RAB40B	-0.368161					RUSC2	-2.64065
			CDON	-0.368232					NEURL3	-2.64154
			ATL3	-0.368416					TPR	-2.64544
			ZNF782	-0.368864					IER3	-2.64853
			LTC4S	-0.369103					MAPK9	-2.64926
			ATG10	-0.369435					DCAF5	-2.64954
			CGN	-0.369687					KIAA0355	-2.65037
			TMC7	-0.370397					NOSTRIN	-2.65202
			ZNF658	-0.371301					GNA12	-2.65294
			CMTM4	-0.371617					TULP3	-2.65301
			ZNF556	-0.372253					CDC34	-2.65353
			MEGF9	-0.372308					NADSYN1	-2.6536
			BRI3BP	-0.373119					SLC25A6	-2.65402
			DLG1	-0.374874					HTATSF1	-2.65438
			RIMS3	-0.375181					LRRC42	-2.65623
			MITF	-0.376375					ANAPC7	-2.65726
			EPB41L4B	-0.376937					TRRAP	-2.65851
			TNRC6B	-0.378236					ADIRF	-2.65879
			C20orf117	-0.378613					PPP1CA	-2.66116
			PDK2	-0.379253					PPP1R12A	-2.66175
			XKR9	-0.379925					MED24	-2.66637
			C5orf38	-0.380058					ITGA7	-2.66909
			PAK6	-0.380306					EP400	-2.66971
			SORL1	-0.38064					TMBIM1	-2.67201
			APPL2	-0.381533					RUFY3	-2.67371
			ATP6V1E2	-0.381849					INPP1	-2.6801
			AGAP1	-0.382355					CTTN	-2.68031
			PROM2	-0.382615					DCAF13	-2.68354
			PRICKLE2	-0.382726					ZNF263	-2.68429
			CAMSAP1	-0.382751					ACE	-2.68488
			HES6	-0.382916					DDX39A	-2.69238
			ELMOD2	-0.383304					PHLDA2	-2.69478
			CDNF	-0.385171					POLR2H	-2.70557
			KIF5C	-0.385848					SMG6	-2.70672
			LOC100288413	-0.385859					TSC2	-2.70689
			CYB561D1	-0.386618					TNS1	-2.70792
			SLC45A4	-0.387496					WDR75	-2.70798
			MDFIC	-0.3875					MAFK	-2.7092
			ZC3H6	-0.388848					SHB	-2.71382
			C9orf100	-0.389147					RBM10	-2.71551
			CXCL14	-0.389257					MAT2A	-2.71555
			ZNF287	-0.390421					BCKDK	-2.71843
			LOC644538	-0.391664					USP36	-2.72027
			APH1B	-0.395345					SNHG12	-2.7203
			MRPL19	-0.395399					TMEM259	-2.72052
			FECH	-0.39683					PKN1	-2.72297
			TEX15	-0.397185					KIF1C	-2.72316
			BTBD7	-0.397339					PSMD2	-2.72413
			RNFT2	-0.397426					SEMA3C	-2.72504
			NBPF1	-0.398319					IDH3B	-2.72718
			CXXC5	-0.398736					CLDN4	-2.72952
			NEXN	-0.399153					GRSF1	-2.73074
			LOXL1	-0.400249					CNTROB	-2.73122
			SLC22A23	-0.400433					TMEM8A	-2.73155
			MPP7	-0.402566					FAM193A	-2.73244
			EPN3	-0.402771					HERPUD1	-2.7325
			TM7SF2	-0.402786					GRB10	-2.73298
			ZCCHC14	-0.403351					PPIE	-2.73464
			SAMD5	-0.403716					VIPR1	-2.73512
			ZNF652	-0.404033					CCND1	-2.73758
			SHMT1	-0.406324					USF1	-2.73957
			PSD3	-0.40642					FAM20B	-2.74006
			RPL23AP82	-0.40717					TNFRSF14	-2.74567
			NT5DC2	-0.407286					STX4	-2.74811
			UCP2	-0.408577					GSS	-2.74846
			SCAI	-0.409329					HDAC7	-2.75209
			SOS2	-0.409864					RBM4	-2.75487
			ALG10B	-0.410506					PDXK	-2.76177
			KIAA1549	-0.412769					DAG1	-2.76207
			ZNF215	-0.414307					WIPI2	-2.76315
			PELI2	-0.414813					STRIP1	-2.76885
			UFSP2	-0.415209					PARN	-2.77128
			RBM12	-0.415306					PSMD6	-2.77174
			CPA4	-0.415487					NASP	-2.77182
			FGFR2	-0.416515					USP4	-2.77196
			SUMF1	-0.416916					OARD1	-2.7736
			WHSC1	-0.417078					BRMS1	-2.77788
			AS3MT	-0.41768					MCAM	-2.78088
			CDKL2	-0.417803					TMEM134	-2.78155
			OTUD3	-0.42073					CBL	-2.78362
			ASB1	-0.422233					KAT2A	-2.78365
			RAB4A	-0.422251					CHST2	-2.79156
			UBL3	-0.422423					GADD45B	-2.79159
			TMEM117	-0.423032					RNF216	-2.79397
			GNG2	-0.423533					CYB561	-2.79856
			NEURL1B	-0.42363					NOTCH2	-2.8018
			TRIM2	-0.425698					ZCCHC14	-2.80432
			ZNF507	-0.426677					RCOR1	-2.80636
			IPP	-0.427284					VPS28	-2.8097
			GCOM1	-0.427411					DDX42	-2.81061
			ZRANB1	-0.428019					TTC31	-2.81569
			ALDH5A1	-0.428361					ANAPC11	-2.8186
			RAB3B	-0.431947					LRP5	-2.81945
			EPPK1	-0.434743					PLSCR4	-2.82247
			PLLP	-0.434792					LINC00667	-2.82473
			WRB	-0.435089					SEPT8	-2.82478
			FBXL20	-0.435812					GAPVD1	-2.82595
			MYLK	-0.437522					GIMAP7	-2.82715
			PRC1	-0.439677					PLCG1	-2.82916
			PLDN	-0.439962					CCDC3	-2.83305
			SYNM	-0.443181					WDR5	-2.83787
			AGPAT5	-0.44599					RASGRP2	-2.8429
			MMAB	-0.447476					SERTAD3	-2.84315
			SPHAR	-0.451775					DDX31	-2.84442
			PHACTR3	-0.452196					FOXJ2	-2.84698
			NGEF	-0.452812					SMARCB1	-2.84904
			C9orf140	-0.452999					TJAP1	-2.853
			SIK2	-0.454153					ADAMTS1	-2.85406
			PLB1	-0.45918					COQ4	-2.85467
			C9orf45	-0.46158					TOM1L2	-2.85728
			ARMC4	-0.463164					TIMM44	-2.86418
			METTL7A	-0.464077					STK40	-2.865
			TMEM168	-0.464231					TTLL4	-2.86698
			YPEL2	-0.464977					CERS5	-2.86792
			RBPMS2	-0.472624					NAT9	-2.86829
			TMEM139	-0.477762					RNF40	-2.86945
			TRIM45	-0.480758					EDNRA	-2.87518
			GLRB	-0.481959					RASSF8	-2.87687
			KLHL24	-0.483678					ZNF622	-2.87749
			C7orf44	-0.48756					SLC35A4	-2.88156
			GDF15	-0.488452					PDLIM2	-2.88381
			ALS2CL	-0.490377					PDE4DIP	-2.88452
			AKR1C2	-0.494395					TRABD	-2.88858
			GPRASP2	-0.49801					FDPS	-2.88987
			CUX1	-0.503756					ARL3	-2.88997
			CLDN11	-0.50686					SEMA4C	-2.8929
			PKMYT1	-0.507139					MPHOSPH8	-2.89309
			KRT80	-0.512859					TRAPPC12	-2.89517
			C17orf103	-0.518586					RPS6KA2	-2.90138
			RTKN2	-0.532696					CLPP	-2.90407
			UNKL	-0.536125					ARHGEF18	-2.90597
			FAM171A1	-0.536857					TSPAN4	-2.90609
			PGBD4	-0.55307					IMPDH1	-2.90733
			CERK	-0.56379					CTDSP1	-2.90938
			C7orf41	-0.57638					NOP56	-2.91151
			PRKCA	-0.583546					PLVAP	-2.91373
			LMBR1	-0.589746					GSDMD	-2.91739
			FAM173B	-0.594213					KLF13	-2.91809
			ZMAT3	-0.631471					RNF185	-2.91931
			PKNOX1	-0.643023					PDCD11	-2.92415
			GLS	-0.647056					SEC16A	-2.92799
			SNRPN	-0.652053					TUBGCP6	-2.93307
			FAM172A	-0.655731					AIFM2	-2.93488
			FAM101B	-0.747414					RPSA	-2.93529
			HNRNPA0	-0.761684					SESN1	-2.93981
			ENAH	-0.77115					PHRF1	-2.93995
			TNFRSF10D	-0.801078					MLLT10	-2.94084
			RPL27A	-0.862732					QTRT1	-2.94498
			TMEM170B	-0.869671					FRMD6	-2.9491
			NANOS1	-1.02611					LAMC3	-2.95154
			NFYA	-1.02954					SRCAP	-2.95235
			ACO1	-1.08733					FAM160A2	-2.95632
									RAPGEF1	-2.95778
									GIMAP6	-2.95833
									RPL3	-2.95984
									FAM219B	-2.96227
									ORAI1	-2.96329
									SGTA	-2.96923
									NDUFS6	-2.97416
									TSPAN9	-2.97647
									BIN1	-2.97713
									DDX55	-2.97744
									PILRB	-2.97756
									PSMC5	-2.98057
									AK1	-2.98134
									CLEC14A	-2.98368
									NUDCD3	-2.98572
									BCAR1	-2.986
									RGS3	-2.99638
									AFG3L2	-2.99677
									ZZEF1	-3.00064
									ANKRD10	-3.00577
									CCM2	-3.00697
									C20orf194	-3.00992
									GADD45A	-3.01165
									TBC1D15	-3.0124
									CIB1	-3.01301
									DDX47	-3.01917
									SERPINA3	-3.01981
									HMGXB3	-3.02477
									PSMC1	-3.02768
									ROBO4	-3.02966
									TUBGCP2	-3.02998
									SREBF2	-3.03102
									IRGQ	-3.03188
									ERBB2	-3.03256
									DPM3	-3.0377
									BCL6B	-3.03896
									ZNF629	-3.03925
									VPS11	-3.03989
									GUK1	-3.04487
									ZNF593	-3.04535
									TSPYL2	-3.04604
									ARRB1	-3.05544
									RTKN2	-3.05663
									EXOSC8	-3.0595
									TMOD1	-3.06
									TRPC4AP	-3.06033
									LSM4	-3.06471
									ISCA1	-3.06818
									TWF2	-3.07035
									NFATC3	-3.07166
									UNC13B	-3.0738
									INTS10	-3.07658
									MAPKAPK2	-3.07778
									GOLGA3	-3.07937
									TEAD3	-3.08065
									TOMM34	-3.08085
									CCDC86	-3.08162
									PLXNA1	-3.08334
									KLHDC4	-3.08859
									MFGE8	-3.09272
									RASIP1	-3.09397
									LRRC32	-3.09586
									MRPL4	-3.09711
									TACC1	-3.0976
									ARHGAP30	-3.10623
									F10	-3.10655
									SSSCA1	-3.11034
									GPR161	-3.11349
									MAPK11	-3.11413
									AEN	-3.1193
									SELPLG	-3.12044
									PXDC1	-3.12174
									TMEM100	-3.12524
									TUBA1C	-3.12614
									ITGB4	-3.1316
									SEC23IP	-3.13242
									HECTD1	-3.13245
									EGR1	-3.13491
									PI4KA	-3.13676
									SYNE1	-3.13695
									ARRDC1	-3.13774
									SLC31A1	-3.13948
									DPP7	-3.14394
									TMEM109	-3.1448
									LARP4B	-3.15251
									DDX56	-3.15877
									SH3RF1	-3.16034
									PCTP	-3.16172
									RBFOX2	-3.17572
									HDAC3	-3.18303
									CNST	-3.18519
									NUDT14	-3.19047
									RAB3IP	-3.19091
									HERC2	-3.19165
									GBA2	-3.19249
									CDK9	-3.19301
									GNL2	-3.19445
									MGAT1	-3.19744
									HOMER3	-3.19866
									GGTA1P	-3.20074
									HEXA	-3.20323
									DDHD2	-3.20654
									PCGF3	-3.2082
									FARP1	-3.21257
									CIRBP	-3.21294
									VPS16	-3.21635
									CDK10	-3.22323
									VOPP1	-3.2248
									TANC1	-3.22541
									OAF	-3.22574
									RHBDF1	-3.22708
									WBP1L	-3.22796
									PSMD3	-3.22925
									NEK7	-3.22993
									GGA1	-3.23123
									DAP	-3.2337
									EBNA1BP2	-3.23426
									MGRN1	-3.24248
									PLXNB2	-3.24434
									ERCC1	-3.24801
									NR4A1	-3.24808
									SMARCD1	-3.24825
									DNPEP	-3.25127
									TRNAU1AP	-3.25177
									ARHGAP29	-3.25824
									LTB4R	-3.25896
									HMGCL	-3.25909
									KLHL24	-3.2612
									ABLIM1	-3.26635
									SIRT1	-3.27269
									ALAS1	-3.27297
									FAM107A	-3.27349
									AGBL5	-3.2763
									CTDSP2	-3.27638
									MAFF	-3.27682
									C11orf49	-3.28606
									CA8	-3.28638
									MORC2	-3.28666
									TSHZ2	-3.28719
									PARD3B	-3.28728
									UBL4A	-3.29087
									ASB6	-3.29115
									SDHAP2	-3.2926
									SASH1	-3.29322
									SNHG3	-3.29344
									MAST2	-3.29345
									COASY	-3.29432
									BSDC1	-3.29475
									ABR	-3.29645
									RNASEH1	-3.29713
									MFSD6	-3.30106
									MAPK12	-3.30318
									MROH1	-3.30629
									ICOSLG	-3.30768
									DNAH1	-3.31666
									VPS33B	-3.3206
									YARS2	-3.32297
									FAM3A	-3.32353
									DOCK1	-3.32371
									HID1	-3.32408
									ZNF12	-3.32542
									CRABP2	-3.32689
									MMP14	-3.32725
									ZNF337	-3.32741
									ATP6V0A1	-3.32948
									URGCP	-3.33231
									PSEN2	-3.33261
									TMEM54	-3.33649
									AIF1L	-3.33666
									AHDC1	-3.33733
									CAPN8	-3.33869
									NIPBL	-3.33922
									TBRG4	-3.3449
									TRAK2	-3.34824
									SF3B5	-3.34827
									U2AF1L4	-3.34851
									C11orf24	-3.34951
									TUBA1A	-3.35087
									BNIP1	-3.35523
									AK4	-3.35882
									TNNT2	-3.35933
									TNRC6C	-3.36213
									STT3B	-3.36417
									ODC1	-3.36631
									CDC37	-3.36655
									MAN1B1	-3.37002
									CCDC12	-3.37285
									C7orf50	-3.37314
									TNNC1	-3.37336
									SETD1A	-3.37537
									RPTOR	-3.37801
									NR2C2AP	-3.38594
									LURAP1L	-3.38597
									NAP1L4	-3.38701
									USP31	-3.38939
									INF2	-3.39069
									PRMT1	-3.39283
									CDK11B	-3.39445
									ATG16L1	-3.39868
									SMPD1	-3.40317
									SOS1	-3.40535
									CHKA	-3.40598
									THNSL2	-3.40984
									ATOH8	-3.41189
									TANC2	-3.41947
									ST6GALNAC4	-3.42337
									EPC1	-3.42385
									SLC6A4	-3.42446
									EIF3G	-3.42543
									APIP	-3.42579
									MSH6	-3.42633
									CUL1	-3.43412
									SURF6	-3.43524
									FLAD1	-3.43527
									KCTD10	-3.43949
									RBM19	-3.43951
									ZBED5	-3.44321
									AXIN1	-3.45393
[truncated: 2,551 more rows]

## Sheet: ClusteringResults
This table corresponds to Figure 2 , identifying all genes and their clusters. Unique to SARS-CoV-2 column indicates if the expression was identified uniquely to CoV-2 compared to other infections considered in this study.
Cluster id	Gene name	Cov-2_fc	Unique to SARS-Cov-2	Functional module name
1	NCF2	0.509603	Yes	Angiogenesis
1	EPHA2	0.471571	Yes	Angiogenesis
1	VAV3	-0.651278	Yes	Angiogenesis
1	EPHA4	-0.83071	Yes	Angiogenesis
2	LRMP	-0.891824	Yes	Response to interferon
2	GBP5	2.03168	No	Response to interferon
2	IFI44	0.881401	No	Response to interferon
2	IFI44L	2.66798	No	Response to interferon
2	IFI6	2.70808	No	Response to interferon
2	IFIT1	0.913819	No	Response to interferon
2	IFIT3	0.782606	No	Response to interferon
2	IFITM1	1.65445	No	Response to interferon
2	IFITM3	0.774299	No	Response to interferon
2	IRF7	1.52515	No	Response to interferon
2	IRF9	1.2446	No	Response to interferon
2	MX1	2.62282	No	Response to interferon
2	MX2	2.4789	No	Response to interferon
2	OAS1	1.7239	No	Response to interferon
2	OAS2	1.28259	No	Response to interferon
2	OAS3	1.33054	No	Response to interferon
2	TNFSF14	1.93004	No	Response to interferon
2	XAF1	2.734	No	Response to interferon
4	S100A7	4.04457	Yes	Gap junction pathway
4	TUBA1C	0.661227	Yes	Gap junction pathway
4	TUBA1A	0.556022	Yes	Gap junction pathway
4	TUBA4A	0.427285	Yes	Gap junction pathway
4	TUBB4B	0.415099	Yes	Gap junction pathway
4	TUBB3	0.658835	No	Gap junction pathway
5	RND1	1.47306	Yes	Cytokine-mediated and NF-kappa B signaling
5	IER3	0.939482	Yes	Cytokine-mediated and NF-kappa B signaling
5	MMP1	0.762628	Yes	Cytokine-mediated and NF-kappa B signaling
5	CSTB	0.665771	Yes	Cytokine-mediated and NF-kappa B signaling
5	SLPI	0.578497	Yes	Cytokine-mediated and NF-kappa B signaling
5	PRKACB	-0.636529	Yes	Cytokine-mediated and NF-kappa B signaling
5	CD86	-0.958097	Yes	Cytokine-mediated and NF-kappa B signaling
5	STON1	-1.53161	Yes	Cytokine-mediated and NF-kappa B signaling
5	BCL2A1	2.33698	No	Cytokine-mediated and NF-kappa B signaling
5	BCL3	0.737953	No	Cytokine-mediated and NF-kappa B signaling
5	CDA	0.499081	No	Cytokine-mediated and NF-kappa B signaling
5	CSF2	3.03879	No	Cytokine-mediated and NF-kappa B signaling
5	IL1A	1.07685	No	Cytokine-mediated and NF-kappa B signaling
5	IL1B	1.06004	No	Cytokine-mediated and NF-kappa B signaling
5	LCN2	0.70272	No	Cytokine-mediated and NF-kappa B signaling
5	METTL7A	-1.05024	No	Cytokine-mediated and NF-kappa B signaling
5	TCN1	-0.738573	No	Cytokine-mediated and NF-kappa B signaling
5	TIMP3	-0.344804	No	Cytokine-mediated and NF-kappa B signaling
5	TLR2	1.0097	No	Cytokine-mediated and NF-kappa B signaling
5	TNF	1.80979	No	Cytokine-mediated and NF-kappa B signaling
5	TNFRSF10A	0.479067	No	Cytokine-mediated and NF-kappa B signaling
6	INHBA	1.8119	Yes	JAK-STAT Signaling
6	ITGB3	1.19919	Yes	JAK-STAT Signaling
6	STAT5A	1.13032	Yes	JAK-STAT Signaling
6	HELZ2	1.03117	Yes	JAK-STAT Signaling
6	ETS1	0.495355	Yes	JAK-STAT Signaling
6	ACTN1	0.478296	Yes	JAK-STAT Signaling
6	ACSL1	-0.333321	No	JAK-STAT Signaling
6	DTX3L	0.422453	No	JAK-STAT Signaling
6	G0S2	0.82022	No	JAK-STAT Signaling
6	PARP12	0.776528	No	JAK-STAT Signaling
6	PARP9	0.666718	No	JAK-STAT Signaling
6	STAT1	0.514127	No	JAK-STAT Signaling
6	UBE2L6	0.412557	No	JAK-STAT Signaling
10	KRT4	1.03286	Yes	Keratinocytes
10	KRT17	0.460503	Yes	Keratinocytes
10	KRT15	-0.941503	Yes	Keratinocytes
10	KRT23	0.598694	No	Keratinocytes
26	GPNMB	-0.813474	Yes	Cell proliferation
26	CYP4F3	-1.05076	No	Cell proliferation
29	ADAM8	1.00833	Yes	Complement/Coagulation
29	SERPINB2	0.681981	Yes	Complement/Coagulation
29	SERPINB8	0.396692	Yes	Complement/Coagulation
29	CFB	1.84786	No	Complement/Coagulation
29	CXCL16	0.516667	No	Complement/Coagulation
29	CXCL6	1.75816	No	Complement/Coagulation
29	HCAR3	0.587108	No	Complement/Coagulation
29	PLAUR	0.691658	No	Complement/Coagulation
29	SAA1	2.23376	No	Complement/Coagulation
63	PI3	1.89248	Yes	Keratinocyte differentiation
3	DST	-0.398272	Yes
9	KYNU	0.833055	Yes
12	THBD	-0.994463	No
14	S100A9	1.09643	No
14	S100A12	1.2677	No
14	S100A8	1.88293	No
15	DUSP10	-0.558607	Yes
18	FGF1	-0.855765	Yes
20	NEURL1B	0.480602	No
22	ALDH3A1	-0.664136	No
23	NR1D2	-0.558697	Yes
33	MAFF	1.1304	No
37	STAP2	0.427643	Yes
42	C1S	0.819027	No
45	SMTN	0.603727	Yes
47	TSC22D3	-0.71883	Yes
50	PTPRZ1	-0.693414	No
51	RAB15	-0.758109	No
56	SGPP2	0.772996	No
62	CXCL14	-1.45141	No
69	EXPH5	-0.573933	Yes
71	C15orf48	1.23111	No
74	FAT4	-0.54726	Yes
77	DTX2	0.771909	Yes
79	SOD2	1.51704	No
80	SOX6	-0.855018	Yes
87	S100P	0.688324	No
88	FDPS	0.47933	Yes
89	PRELID1	0.462254	Yes
90	PRODH	-1.42412	Yes
91	ERRFI1	0.37191	No
96	TAP1	0.411356	No
97	FAM167A	1.15447	Yes
100	PDK4	-1.71918	No
104	PDE5A	-0.740268	Yes
1	RHOV	0.663707	Yes	Angiogenesis
1	BLNK	-0.642647	Yes	Angiogenesis
1	RHOF	0.757551	No	Angiogenesis
2	VNN1	1.88362	Yes	Response to interferon
2	LTB	1.49995	Yes	Response to interferon
2	IKBKE	0.696925	Yes	Response to interferon
2	OTUB2	0.644558	Yes	Response to interferon
2	TRAF3	0.48405	Yes	Response to interferon
2	B4GALT1	0.336527	Yes	Response to interferon
2	CD109	-0.454543	Yes	Response to interferon
2	LY6D	-0.71126	Yes	Response to interferon
2	BIRC3	1.63793	No	Response to interferon
2	BST2	1.37039	No	Response to interferon
2	GBP6	-0.381268	No	Response to interferon
2	IFI27	3.04602	No	Response to interferon
2	SAMHD1	0.801864	No	Response to interferon
2	TNFAIP3	1.6057	No	Response to interferon
2	TNIP1	1.25491	No	Response to interferon
4	TNC	0.543313	Yes	Gap junction pathway
4	TUBA1B	0.458508	Yes	Gap junction pathway
4	TUBB	0.379509	Yes	Gap junction pathway
5	CSF3	4.86111	Yes	Cytokine-mediated and NF-kappa B signaling
5	MMP9	2.19805	Yes	Cytokine-mediated and NF-kappa B signaling
5	ICAM1	1.88317	Yes	Cytokine-mediated and NF-kappa B signaling
5	IRAK2	1.60735	Yes	Cytokine-mediated and NF-kappa B signaling
5	MAP3K8	1.02847	Yes	Cytokine-mediated and NF-kappa B signaling
5	NFKB2	0.956802	Yes	Cytokine-mediated and NF-kappa B signaling
5	IL7R	0.886653	Yes	Cytokine-mediated and NF-kappa B signaling
5	RELB	0.833151	Yes	Cytokine-mediated and NF-kappa B signaling
5	PRSS3	0.757702	Yes	Cytokine-mediated and NF-kappa B signaling
5	POU2F2	0.732249	Yes	Cytokine-mediated and NF-kappa B signaling
5	BID	0.537317	Yes	Cytokine-mediated and NF-kappa B signaling
5	PTGS2	0.533455	Yes	Cytokine-mediated and NF-kappa B signaling
5	NFKB1	0.499942	Yes	Cytokine-mediated and NF-kappa B signaling
5	VEGFA	0.437705	Yes	Cytokine-mediated and NF-kappa B signaling
5	LDLR	0.389527	Yes	Cytokine-mediated and NF-kappa B signaling
5	KCNMA1	-0.463952	Yes	Cytokine-mediated and NF-kappa B signaling
5	ADRB2	0.682582	No	Cytokine-mediated and NF-kappa B signaling
5	CTSH	-0.549264	No	Cytokine-mediated and NF-kappa B signaling
5	CXCL1	1.41486	No	Cytokine-mediated and NF-kappa B signaling
5	EDN1	1.05963	No	Cytokine-mediated and NF-kappa B signaling
5	IL6	2.99168	No	Cytokine-mediated and NF-kappa B signaling
5	NFKBIA	0.888797	No	Cytokine-mediated and NF-kappa B signaling
5	NFKBIZ	0.90036	No	Cytokine-mediated and NF-kappa B signaling
5	NID1	-1.32377	No	Cytokine-mediated and NF-kappa B signaling
5	NRP1	-0.385771	No	Cytokine-mediated and NF-kappa B signaling
5	TYMP	0.995473	No	Cytokine-mediated and NF-kappa B signaling
6	PDGFB	1.01838	Yes	JAK-STAT Signaling
6	IFNGR1	0.407159	Yes	JAK-STAT Signaling
6	FLNB	0.374775	Yes	JAK-STAT Signaling
6	CTDSPL	-0.377833	Yes	JAK-STAT Signaling
6	SPARC	-0.413369	Yes	JAK-STAT Signaling
6	PROS1	-0.683158	Yes	JAK-STAT Signaling
6	PPARGC1A	-1.02503	Yes	JAK-STAT Signaling
6	ANGPTL4	0.525921	No	JAK-STAT Signaling
6	FOXO1	-0.537277	No	JAK-STAT Signaling
6	IL6R	-0.616536	No	JAK-STAT Signaling
6	SMAD3	0.3522	No	JAK-STAT Signaling
6	SOCS3	1.02784	No	JAK-STAT Signaling
10	KRT24	1.80936	Yes	Keratinocytes
10	KRT75	1.21671	Yes	Keratinocytes
10	KRT6B	1.53779	No	Keratinocytes
26	HBEGF	1.28971	Yes	Cell proliferation
26	ALOX15B	0.556984	Yes	Cell proliferation
26	Cell proliferation	1.29786	No	Cell proliferation
29	CXCL5	3.62205	Yes	Complement/Coagulation
29	CCL20	3.12766	Yes	Complement/Coagulation
29	CXCL3	2.33998	Yes	Complement/Coagulation
29	C3	1.5041	Yes	Complement/Coagulation
29	PLAT	1.39618	Yes	Complement/Coagulation
29	P2RY6	1.21072	Yes	Complement/Coagulation
29	ITGA5	0.508655	Yes	Complement/Coagulation
29	PTAFR	0.398915	Yes	Complement/Coagulation
29	ANXA1	0.347672	Yes	Complement/Coagulation
29	GPSM2	-0.51466	Yes	Complement/Coagulation
29	CXCL2	1.42075	No	Complement/Coagulation
29	PLAU	0.540381	No	Complement/Coagulation
29	PRSS23	-0.465806	No	Complement/Coagulation
63	Keratinocyte differentiation2A	1.70868	Yes	Keratinocyte differentiation
63	IVL	1.02205	Yes	Keratinocyte differentiation
63	TGM1	0.786938	Yes	Keratinocyte differentiation
63	Keratinocyte differentiation1A	0.756219	Yes	Keratinocyte differentiation
63	Keratinocyte differentiation2D	2.97449	No	Keratinocyte differentiation
63	Keratinocyte differentiation2E	3.47088	No	Keratinocyte differentiation
3	LAMC2	0.304567	No
3	LAMB3	0.366431	Yes
7	COL8A1	0.657359	No
8	RPL9	-0.435177	Yes
11	PLSCR1	0.862889	No
12	F3	0.405819	No
13	TGM2	0.713225	No
16	FKBP5	-0.445914	No
17	XDH	0.730765	No
18	FLRT3	-0.471666	Yes
19	ALDH1A3	0.399013	Yes
21	HDGF	0.400628	Yes
23	DBP	-0.71854	No
24	ANKAR	-1.70955	No
25	HSD11B1	0.508411	Yes
27	SLC11A2	0.425666	Yes
28	SLC25A37	0.629236	Yes
30	SESN3	-0.740724	Yes
31	AQP3	-0.502711	No
32	DUSP4	0.636261	Yes
34	SERPINB13	-0.69925	Yes
35	CDH10	-1.02554	Yes
36	SERPINB1	0.723251	Yes
38	FEZ1	0.638079	Yes
39	HYI	0.507095	Yes
40	ADD3	-0.465203	No
41	PDCD4	-0.408723	Yes
43	NOS1	-1.56136	No
43	CALML3	-0.897007	Yes
43	ASS1	0.500536	Yes
44	SPTLC3	-0.619483	Yes
46	OSBP2	0.64478	Yes
48	EFCAB7	-0.762881	Yes
49	TNFAIP2	1.52573	No
51	RAB30	-0.727998	Yes
52	GULP1	-0.884246	Yes
53	VTCN1	-1.11889	Yes
54	CDC42EP2	0.746806	Yes
55	MICAL2	0.424833	Yes
57	MAF	-0.851014	Yes
58	IL32	1.22782	Yes
59	PPP1R15A	0.367071	No
59	BMP2	0.77711	Yes
60	CDC25B	0.474088	Yes
61	MTUS1	-0.414298	Yes
64	NR2F2	-0.423045	Yes
65	CLCA2	-0.553574	Yes
66	NEDD9	0.624259	No
67	CYP27B1	1.19821	Yes
68	PBX1	-0.651629	Yes
70	MYLK	-1.57329	No
72	PRDM1	0.699347	Yes
73	LCA5	-0.58882	Yes
75	FOSL1	0.590325	No
76	BPGM	0.944597	Yes
78	PGLYRP4	2.01219	Yes
81	LXN	-0.524397	Yes
81	CPA4	-0.504919	No
82	IRF2BPL	-0.752215	Yes
83	LGI3	-1.69424	No
84	CDCP1	0.367741	Yes
85	EXTL2	-0.783338	Yes
86	MTSS1	0.310778	Yes
88	IDI1	0.403716	Yes
92	CENPA	-0.964433	No
93	SEMA7A	0.499381	Yes
94	IL36G	2.7386	Yes
95	TCF4	-0.577817	Yes
98	WNT7A	0.519935	Yes
99	CKAP2	-0.412146	Yes
101	HK2	0.347998	No
102	NRCAM	0.937651	Yes
103	EHD1	0.627034	Yes
105	TP53INP1	-0.559086	No
106	WWC1	0.491892	Yes
